# Supplementary material for: Temperature-Related Reaction Norms of Gene Expression: Regulatory Architecture and Functional Implications
Source: Mol Biol Evol. 2015 May 14;32(9):2393–402. doi: 10.1093/molbev/msv120 (PMC4540970; doi:10.1093/molbev/msv120)
Supplement: Supplementary Data [file supp_msv120_Chen_DatasetS1.xls]

## Sheet: reaction-norm-classification-li
Gene ID	Intercept (E)	optimal temperature (Tm)	coef.(G)	unadj.p	FDR	Curvature	Trend
2L_22169643_22170188.0	-14.1101684127832	NA	NA	0.129646518402915	0.147201743886986	conserved	Conserved
2RHet_395268_395614.0	-14.035479021072	21	-0.0322885216194522	0.00290587110807414	0.00473340640893107	lm	Decrease
2R_12725458_12726114.0	-13.2227709652345	21.6882678591728	0.00611120454463005	0.0282127345601127	0.0350119545478429	quad	U
2R_18201046_18204167.0	-13.9228541176616	NA	NA	0.184337441454415	0.205998739639633	conserved	Conserved
2R_18568246_18570451.0	-14.6407232136202	21	-0.035395716176297	0.0218268754365055	0.0280050860061454	lm	Decrease
2R_21144668_21145446.0	-13.9163282604829	21	-0.051868403433994	2.76022261488728e-08	1.06642539759561e-07	lm	Decrease
3LHet_2157560_2157832.0	-14.4987194343363	22.4660273596729	-0.00675361936135653	0.00185527714071675	0.00316172123128114	quad	Bell
3L_10325582_10326440.0	-13.942464987597	21	-0.0913607101207289	2.03770299068747e-28	4.25195018620486e-27	lm	Decrease
3L_10777630_10778479.0	-14.8848867970696	21	0.059374627135014	5.46038907931072e-06	1.51517459321795e-05	lm	Increase
3L_8685536_8686363.0	-14.0125991629964	NA	NA	0.483226363557194	0.512505040720942	conserved	Conserved
3R_840016_848528.0	-13.6543020005664	21	-0.0858855357295257	1.44162063346789e-09	6.48761739374676e-09	lm	Decrease
ATPase6	-11.6416996544963	NA	NA	0.459086593761101	0.488353608412325	conserved	Conserved
FBgn0020617	-14.8426493981376	24.5666190668902	0.00881482944360059	0.000649430669478919	0.00122890184427145	quad	Decrease
FBgn0034611	-9.07169199161576	21.3043856292551	-0.00420962394886119	0.000280477752079684	0.000573052970571636	quad	Bell
FBgn0003731	-12.0107748538148	21	-0.0777221477802721	7.27745751552316e-11	3.72825155651737e-10	lm	Decrease
FBgn0038020	-10.1041398491418	21	0.0860821976635119	6.54787945618965e-22	8.76118543033675e-21	lm	Increase
FBgn0013725	-14.7001738581254	21	-0.0779163315276938	4.65877792963324e-08	1.74594995900578e-07	lm	Decrease
FBgn0033942	-12.7814503553958	21	-0.0418693315335417	3.61205209574864e-05	8.80118495782732e-05	lm	Decrease
FBgn0019938	-9.87086810154521	23.4968845172744	0.00622892950140812	2.02812126238038e-05	5.16592049375431e-05	quad	U
FBgn0003742	-9.96698348871037	21	-0.0154973469995902	0.00129851737605968	0.00229467488927095	lm	Decrease
FBgn0002926	-13.416750352081	26.8495682093585	0.0079598732305435	0.00271722875760759	0.00446175479419876	quad	Decrease
FBgn0033949	-12.1541370115725	NA	NA	0.787936266262209	0.80599969105422	conserved	Conserved
FBgn0032800	-11.9040485668394	28.2415385501227	0.0040313670746013	0.00917126058235164	0.0130989925008009	quad	Decrease
FBgn0033951	-11.2775625140326	21	0.0616333178415434	1.15661329989671e-43	5.72294551112258e-42	lm	Increase
FBgn0032685	-11.9247470344663	10.5765803912151	-0.00460254541633687	0.00053507800779662	0.00103260947609479	quad	Decrease
FBgn0028434	-10.1899815146941	27.6322196404757	-0.00624412715836694	6.60011621101578e-05	0.000152175689801852	quad	Increase
FBgn0260642	-13.1003708871186	21	-0.0749915371540241	3.36846950706012e-52	2.37097554387788e-50	lm	Decrease
FBgn0034655	-11.6039919545724	NA	NA	0.156048889239606	0.17564286576012	conserved	Conserved
FBgn0034650	-8.53549324129686	26.7103921841037	-0.0101155986860998	1.8973621420219e-41	8.28128148886851e-40	quad	Increase
FBgn0032690	-11.1766780869718	21	-0.0422270443379418	2.64120263448466e-08	1.02440125462453e-07	lm	Decrease
FBgn0032700	-9.34157725939541	30.6114757604609	-0.00331458990751132	0.00050159605945784	0.00097310803848624	quad	Increase
FBgn0032703	-10.4135878318838	21	0.0437668660444764	1.33780043173808e-13	8.93207435886581e-13	lm	Increase
FBgn0003231	-8.39961169263247	NA	NA	0.254167351715618	0.279810847053376	conserved	Conserved
FBgn0030358	-13.274261676865	26.4004613054326	0.00672633615236059	0.00960416110355187	0.0136219086462326	quad	Decrease
FBgn0025608	-8.65429920581684	25.9698777070037	-0.00446577641041272	9.64134217568065e-07	2.99829542768911e-06	quad	Increase
FBgn0032702	-12.1704690551079	21	0.0266849454882879	0.0342277360774941	0.0414423043118781	lm	Increase
FBgn0025878	-12.1603038738352	21	-0.0326348938100616	6.82697968539032e-07	2.17449528220128e-06	lm	Decrease
FBgn0032699	-12.2987044281243	21	-0.0304401967350915	0.00287504004496396	0.00469083010927437	lm	Decrease
FBgn0005617	-10.8588688149936	NA	NA	0.0650134001704792	0.075620730211095	conserved	Conserved
FBgn0032689	-9.44133710797021	29.2652756807953	-0.00150093835147168	0.0282080328336178	0.0350104666797479	quad	Increase
FBgn0032691	-12.6755678192031	21	0.0128142619626145	0.0284222886444311	0.0352239026659751	conserved	Conserved
FBgn0011279	-12.3199693619746	21	-0.0378367453178276	0.00119193862734932	0.00212512068861157	lm	Decrease
FBgn0034494	-8.68500444210698	25.7809689000467	-0.00608124484978728	1.09763455460351e-05	2.91081384273337e-05	quad	Increase
FBgn0032819	-11.0282254649345	22.4943313210575	0.00564501983699125	0.0126670294328829	0.017312588429053	quad	U
FBgn0000625	-14.2720494780011	21	-0.109403592114589	1.85555106785174e-27	3.60821652201909e-26	lm	Decrease
FBgn0000075	-11.43062311515	19.8253665065982	-0.00913793284057409	0.00054425392672057	0.00104833648054964	quad	Bell
FBgn0002036	-9.81094410745784	NA	NA	0.127710349458647	0.145151801550964	conserved	Conserved
FBgn0000529	-14.6847350665886	21	-0.0441719070938645	0.00097685790792937	0.00177521723450074	lm	Decrease
FBgn0028436	-9.54547213182821	34.1837812313763	-0.00229684237739433	0.00447938432184218	0.00694023349818828	quad	Increase
FBgn0003896	-13.2663474372276	33.0440981227667	0.00265889557913214	0.0345392536611585	0.0417891103187603	quad	Decrease
FBgn0032818	-10.2575310930102	21	0.0175310563955072	0.0332645250890371	0.0404238294621455	lm	Increase
FBgn0032817	-11.1906992663383	NA	NA	0.172531585338719	0.193541323845174	conserved	Conserved
FBgn0032729	-10.8322811895306	32.9397528422072	0.0018983333827323	0.0128980398794854	0.0176042480671114	quad	Decrease
FBgn0032731	-10.6595243399379	NA	NA	0.336113463110731	0.364524095463515	conserved	Conserved
FBgn0030016	-15.3335246593074	21	-0.0582484629262882	0.00128100408462284	0.0022669326887049	lm	Decrease
FBgn0034626	-12.4777151045114	NA	NA	0.0610176019068293	0.071155166381841	conserved	Conserved
FBgn0033821	-10.3051196738191	20.6632501828152	-0.00665111837451133	0.00261248482727713	0.00430390404625596	quad	Bell
FBgn0017551	-7.72437061668464	25.0411588224064	-0.0186988194281486	5.26308130884403e-20	6.13106033588532e-19	quad	Increase
FBgn0086451	-12.2656644836737	22.8477641512508	0.00878005378674609	0.000116220835228492	0.00025551660063027	quad	U
FBgn0031865	-9.92944419602022	NA	NA	0.261206858501248	0.286991596209737	conserved	Conserved
FBgn0033876	-13.1420979640236	21	-0.107575291619614	1.30887021110762e-17	1.25669142747557e-16	lm	Decrease
FBgn0034289	-11.2642702822582	20.1530905377353	0.0229974249572426	1.44390734487792e-11	7.94268239518702e-11	quad	U
FBgn0034295	-9.89569844790457	21.3270102685753	0.0113467779277474	7.59544162577936e-05	0.000173140856405535	quad	U
FBgn0034296	-12.7204765464282	21.1449768004923	0.0181689896765998	2.15464273170592e-07	7.35005259501729e-07	quad	U
FBgn0029969	-7.52077613335615	25.6028871685253	-0.00649052019990752	0.000187416420630518	0.000396290578211363	quad	Increase
FBgn0034253	-12.0194182577971	27.1522983565663	0.00647526828107635	1.17640056621104e-19	1.32860154342139e-18	quad	Decrease
FBgn0010620	-11.1961838903721	24.2303990926405	0.00234564952449437	0.0168699163192507	0.0223124009012718	quad	Decrease
FBgn0034722	-12.4283195684202	21	0.0465033488451687	0.0176200609474369	0.023169649936802	lm	Increase
FBgn0037384	-12.7699238724112	NA	NA	0.0708997634872231	0.0822091805167976	conserved	Conserved
FBgn0031830	-6.94178694780756	21.228296831824	-0.00766731329421701	0.000327070898436309	0.000659486308224916	quad	Bell
FBgn0034484	-11.705061297111	21	-0.109996590571986	3.02658817842039e-23	4.4946254701038e-22	lm	Decrease
FBgn0034491	-10.7987457880517	22.0291835495842	0.00435995726734204	0.00940246666734815	0.0133771960331207	quad	U
FBgn0034485	-11.2487401288188	21	-0.0820704058192099	2.28164370609488e-49	1.41646141878375e-47	lm	Decrease
FBgn0030266	-11.1119900710432	23.8922812426388	0.00621223924239004	0.000960483336779479	0.00174959558066537	quad	U
FBgn0030499	-10.0404462944945	30.4954688317514	-0.00264933102713912	0.00984525101593435	0.0139263068078494	quad	Increase
FBgn0034528	-11.7328921833251	NA	NA	0.0504231726003789	0.0591664252337153	conserved	Conserved
FBgn0021767	-14.5517441639067	21	-0.128058742152173	1.55563949357431e-32	4.19100181624669e-31	lm	Decrease
FBgn0034488	-7.30186559017804	25.8990182042395	-0.00677635027993301	2.02619977186001e-06	5.99877568712701e-06	quad	Increase
FBgn0034470	-8.1287556292699	NA	NA	0.943680775837847	0.949666668797753	conserved	Conserved
FBgn0034975	-12.6335197538233	NA	NA	0.394794753622871	0.42416140626256	conserved	Conserved
FBgn0011674	-9.92109183044004	21.0680276175226	0.00209781987799048	8.12493072053112e-05	0.000183979797353214	conserved	Conserved
FBgn0031835	-12.0874991169616	32.547925838258	0.00377948314533201	0.0208563604272516	0.026866776964864	quad	Decrease
FBgn0040359	-15.3407575041478	30.1729701518583	0.00781730785893292	0.000404905130402154	0.000801147002532775	quad	Decrease
FBgn0034959	-12.2322022867679	25.3660727161673	0.0072460789733628	0.000800711595425832	0.00148150914407279	quad	Decrease
FBgn0011695	-8.63514038509374	26.9727116125718	0.00582118624987867	3.11216510619941e-12	1.82547477913516e-11	quad	Decrease
FBgn0034200	-8.54861289027698	21.4809409625957	-0.0135463275952573	1.42105362518894e-08	5.68819823138304e-08	quad	Bell
FBgn0024364	-9.86427191564724	15.6752285535183	0.00333459067710282	0.00270769592026313	0.0044482940044428	quad	Increase
FBgn0000826	-7.76024282513861	24.8086612830762	-0.0171794652957822	8.22460117674966e-21	1.00494974036202e-19	quad	Increase
FBgn0011281	-10.0576277224668	21	-0.0394243653331876	0.000535159288261231	0.00103260947609479	lm	Decrease
FBgn0010403	-10.7206044443571	21	-0.0337625508269596	0.0040123392365032	0.00629071853629012	lm	Decrease
FBgn0037396	-12.8498743623664	30.4001099505979	0.00722938489614068	0.00621348038492927	0.00930671908397543	quad	Decrease
FBgn0011722	-11.8660060927072	28.3155400738956	0.00512551857353607	2.22419621931994e-05	5.62948625274824e-05	quad	Decrease
FBgn0039882	-10.1368352167755	19.439542009768	0.00347751908932512	0.00203423700500967	0.00343739625783122	quad	U
FBgn0036836	-14.1983775597352	21	-0.0667980035287274	6.530196951985e-08	2.40314133045251e-07	lm	Decrease
FBgn0030551	-6.95353497124625	27.5318449382659	-0.00550363292496057	0.000102619349625844	0.00022813176145692	quad	Increase
FBgn0041707	-9.21539501032958	21	-0.0212949566856513	0.00313027290985821	0.00505901271123185	lm	Decrease
FBgn0030304	-10.3815987369737	16.8936415251906	-0.00761325157399669	1.25099879557575e-05	3.29479129427658e-05	quad	Decrease
FBgn0030292	-9.23190682444113	NA	NA	0.60244443921895	0.628083046833567	conserved	Conserved
FBgn0034495	-9.88492630627281	24.6311942625114	-0.00789844158191107	1.69978332632346e-14	1.22755305972565e-13	quad	Increase
FBgn0034468	-10.8562634367604	21.4640033601953	0.00510724225945745	0.0327743858735886	0.0399049807292628	quad	U
FBgn0035145	-10.9056576098329	17.5462450551715	0.00500731796400206	0.00717014273027673	0.0105685852513075	quad	Increase
FBgn0026679	-8.8877514640318	32.5415154124898	-0.00280644681746502	0.0278030795898556	0.0345571600898025	quad	Increase
FBgn0030102	-10.6945856479169	44.5161457537264	0.00205205996426242	0.0230036398279033	0.0292893477808782	quad	Decrease
FBgn0086367	-10.7263098071373	39.1651522789441	0.0021275727525692	0.0144960352358941	0.0195635798248395	quad	Decrease
FBgn0030109	-10.7361843088045	23.0974891029779	0.00571620019511441	0.000375350386179789	0.000747932039447167	quad	U
FBgn0260789	-11.1907904085605	21	0.0468222890497606	1.39984869736222e-07	4.90069622771817e-07	lm	Increase
FBgn0022786	-8.53969252539547	26.8711910714593	-0.00787032444050881	4.41713346755444e-13	2.78720006364941e-12	quad	Increase
FBgn0030510	-8.64691925697544	21.2722755835688	-0.0115192739747611	6.37229271297009e-05	0.000147262579574881	quad	Bell
FBgn0003053	-12.0293901942751	NA	NA	0.0724569273360654	0.083956293615114	conserved	Conserved
FBgn0043796	-9.16486697509955	26.1587283489821	-0.00699626543296689	1.65242969074907e-12	9.94941852954033e-12	quad	Increase
FBgn0028982	-9.68804771458196	24.3622746319992	0.00492056155339366	0.000190498621274726	0.000402459040296108	quad	Decrease
FBgn0031051	-10.6584591034304	23.2697556655094	0.00661197221869012	0.0041196772695075	0.00643151250957723	quad	U
FBgn0031050	-9.52542329529576	26.5318620965146	-0.0018052814983651	0.0301385755699051	0.0371161979819125	quad	Increase
FBgn0010041	-14.9080702239093	21	-0.0744307709087759	1.47139796573412e-08	5.88264906700501e-08	lm	Decrease
FBgn0261524	-11.3231283448563	NA	NA	0.26386667416737	0.289754714162037	conserved	Conserved
FBgn0035026	-10.585520974546	21	0.0287648738307269	0.000889248499309651	0.00163053361779489	lm	Increase
FBgn0029512	-7.31455334767606	25.0850635188369	-0.0116133761753699	8.61809659970158e-15	6.39954498618256e-14	quad	Increase
FBgn0004394	-15.0940808456611	21	-0.0669579784357519	7.97386549775889e-07	2.51495063585043e-06	lm	Decrease
FBgn0003545	-11.5681414173674	21	0.090223216208782	2.73903436593356e-05	6.82879732788873e-05	lm	Increase
FBgn0000303	-12.5728317038085	32.5399977974214	0.00401292541233088	0.000336276450095079	0.000676682729756455	quad	Decrease
FBgn0027603	-10.5680218455722	NA	NA	0.234174236407111	0.259125003591036	conserved	Conserved
FBgn0033901	-8.05451658153208	25.4582822432631	-0.0141428399915195	1.43059445819656e-12	8.63975323847409e-12	quad	Increase
FBgn0022069	-10.8305877644759	23.0683774797875	0.0069991152190781	0.00714442601140588	0.0105353405110655	quad	U
FBgn0033987	-9.95289325808732	26.5424761698585	0.00321465929751979	0.0378507841564671	0.0452534195746278	quad	Decrease
FBgn0004057	-10.1073701710208	27.7297963484162	0.00334675266052075	0.00144463407231462	0.00252575444995389	quad	Decrease
FBgn0029771	-10.767832509666	21	-0.0505599007677896	4.07771855692492e-16	3.43649215653158e-15	lm	Decrease
FBgn0028411	-8.32143221680023	31.4077196205302	-0.00447023444113367	0.00160900281290183	0.00277946476234943	quad	Increase
FBgn0034838	-14.9905248415558	21	-0.111324282272216	7.49827948432129e-13	4.6291107749099e-12	lm	Decrease
FBgn0028583	-6.70441114316243	23.6885597566433	-0.00958269489681059	2.42491570231415e-06	7.08685159199706e-06	quad	Bell
FBgn0033943	-15.5099210733615	30.2181447716538	0.00619889736349373	0.011218218106741	0.0155892983093113	quad	Decrease
FBgn0030829	-11.0893630790912	32.8275382060011	0.00607303362055297	0.0204104106402622	0.0263602602854918	quad	Decrease
FBgn0031141	-15.3130104742028	NA	NA	0.0539373426110649	0.0631342943433181	conserved	Conserved
FBgn0032803	-12.2139859488377	21	-0.161699562848366	2.31649263082395e-43	1.12943140707734e-41	lm	Decrease
FBgn0040827	-7.94814110896615	18.9535088086782	-0.0108975047186697	8.43564822964945e-05	0.000190497749786142	quad	Bell
FBgn0033871	-9.93929219785367	27.4699374751664	-0.00538039339250084	5.63682833909305e-05	0.000131820541060447	quad	Increase
FBgn0026879	-8.72355852673976	25.113508652365	-0.00429180183437773	0.00789394486052762	0.0114930777685322	quad	Increase
FBgn0020497	-10.8629231260388	21	0.017357299178122	0.0440282936194829	0.0518819611797609	conserved	Conserved
FBgn0027932	-8.30090718233093	24.6757872257169	-0.0096553408628633	9.77267321042055e-13	5.98149839180364e-12	quad	Increase
FBgn0034511	-12.0426306174924	20.3072682075542	0.0103138547031362	0.0268733045591531	0.0335664432727737	quad	U
FBgn0034520	-13.7462220161418	21	-0.0947168101123411	4.09642433027938e-23	6.01650841603973e-22	lm	Decrease
FBgn0028622	-10.6883061376806	39.4741645817529	0.00237480993311405	0.0288311597818583	0.0356775339878264	quad	Decrease
FBgn0034723	-10.6588240893662	31.1710383716137	0.00351378534441643	3.12861876603036e-06	8.96775009075809e-06	quad	Decrease
FBgn0005631	-13.4972195829255	36.8265982815045	0.00319607550382283	0.027384581716389	0.0341070273215337	quad	Decrease
FBgn0034786	-12.7940219137835	26.8165957962608	0.00382071776010249	0.0232035357924509	0.02951378725446	quad	Decrease
FBgn0034853	-11.2179164407713	NA	NA	0.219557135313238	0.243713958379426	conserved	Conserved
FBgn0040660	-7.25165732258908	24.6672267550058	-0.00750938051967809	9.89241204807188e-06	2.64582976774093e-05	quad	Increase
FBgn0015544	-12.9884941338222	21	0.0334115008774384	0.000495666050975518	0.000962724869704684	lm	Increase
FBgn0035041	-12.7677330900111	29.6508974417581	0.00470384658580092	4.40602072095482e-06	1.23807076485644e-05	quad	Decrease
FBgn0004649	-6.5181377908724	NA	NA	0.226079492911833	0.250628275471802	conserved	Conserved
FBgn0031874	-14.5909592469844	21	-0.0340309987822462	0.00556964549349504	0.00844359270551842	lm	Decrease
FBgn0031888	-12.2736782341758	21	-0.0426232194923812	8.66200928076935e-06	2.33864891305483e-05	lm	Decrease
FBgn0026268	-10.2862083286076	21	-0.0621450123426438	4.29252097284792e-13	2.7119941291792e-12	lm	Decrease
FBgn0034503	-8.79128251661135	26.4622791948366	-0.0083039548128489	4.35342866877582e-11	2.27575939039824e-10	quad	Increase
FBgn0040207	-9.32886886919004	21	0.020523491383869	9.64751165308237e-05	0.000215456858734061	lm	Increase
FBgn0031772	-11.3948923763463	21	0.0687683420677408	7.94816885163668e-14	5.37132844300937e-13	lm	Increase
FBgn0031770	-13.6197615640954	21	-0.0905121442922011	5.43039162285691e-11	2.81664578466294e-10	lm	Decrease
FBgn0003716	-10.9708052278282	21	-0.0417536047202746	1.0100076899699e-11	5.63338552525064e-11	lm	Decrease
FBgn0031695	-14.2916076591334	21	-0.0452570700906969	2.61823536364946e-08	1.01628203726898e-07	lm	Decrease
FBgn0031693	-12.4860424334381	NA	NA	0.582443499414902	0.608436745051416	conserved	Conserved
FBgn0036343	-14.0111638419427	21.8459589301477	-0.0180495951731927	2.20501970699158e-05	5.58660886473532e-05	quad	Bell
FBgn0031034	-10.9168942124581	21	0.0835210638498094	0.0120259967888333	0.0165678618751742	lm	Increase
FBgn0031049	-7.95527878076344	21	0.0586934185183462	8.42163265512374e-12	4.75023805801139e-11	lm	Increase
FBgn0031052	-10.255816001645	21.1842253893831	0.0039913891328689	0.0403101521002461	0.0477879219833898	quad	U
FBgn0043903	-10.0645957277791	21.4402413375387	0.00507164767312395	1.40420735758284e-05	3.67505958079091e-05	quad	U
FBgn0038207	-13.5609333288433	21	-0.0372081862365217	0.00111750026851865	0.00200312323957028	lm	Decrease
FBgn0011829	-14.3624305046004	27.64714371224	0.00590844432907625	0.00149035271168898	0.00259513507897759	quad	Decrease
FBgn0030583	-14.171319346161	18.3381639470973	0.00687687961558176	5.50022850337855e-05	0.000128897500331228	quad	U
FBgn0029830	-11.4796954838324	21.5246018375225	0.00601256505842997	7.69403016736852e-08	2.79884080823845e-07	quad	U
FBgn0028953	-11.837945883166	NA	NA	0.1133208671732	0.129400441836643	conserved	Conserved
FBgn0034262	-12.4540638784454	23.1362104111663	0.00520702698280249	0.00771908512443043	0.0112729771798191	quad	U
FBgn0031950	-9.06751892623588	23.1708001346822	-0.0028149642958048	6.40316356585583e-05	0.000147941793436729	quad	Bell
FBgn0040357	-15.1775110370799	22.7234794093401	0.0137912800332478	5.37739357937783e-05	0.000126285359083368	quad	U
FBgn0037317	-9.20188019595453	28.369313044327	-0.00700202380274766	1.95122247775801e-08	7.6932815247303e-08	quad	Increase
FBgn0030157	-12.4942528580215	22.1883873870827	0.00473291807841643	0.00152713046662374	0.00264994253713616	quad	U
FBgn0016036	-16.6452161517013	10.849276797957	0.00833244434042068	0.0293427258780383	0.0362567122204219	quad	Increase
FBgn0030367	-10.1205477406658	19.7779030217116	-0.00979383231238035	1.9338456918551e-06	5.73895121439778e-06	quad	Bell
FBgn0020369	-8.73862577661789	NA	NA	0.521875128575173	0.550342045801736	conserved	Conserved
FBgn0030366	-10.3243178530877	22.0948552099698	0.00472925013320937	0.00562855498553713	0.00852384955764297	quad	U
FBgn0038440	-14.9405210243536	NA	NA	0.837765408046386	0.852000941536796	conserved	Conserved
FBgn0032402	-10.5999876191606	21	-0.0679471157941443	6.96162560782471e-14	4.73665404698489e-13	lm	Decrease
FBgn0030723	-13.2824814867076	21	-0.0756280816118716	1.33614422570682e-12	8.09379487026646e-12	lm	Decrease
FBgn0003950	-14.3955766055372	8.32100206101214	0.00620019323097674	6.10697873672249e-05	0.000141786881471641	quad	Increase
FBgn0030929	-8.86074667980086	21	0.145424780218383	8.21371905854394e-07	2.58570462961092e-06	lm	Increase
FBgn0030928	-12.4526979282374	17.7858451945918	0.00970760147362026	0.00810976105423632	0.0117674593957658	quad	Increase
FBgn0030927	-12.3186422622694	18.85466050536	-0.00628808861933292	0.000988811677893815	0.00179400485034465	quad	Bell
FBgn0040734	-14.0155745704653	21.061938440209	0.0110111385088452	0.00388841579451467	0.00612332060283191	quad	U
FBgn0040733	-12.2699435808529	21	0.0584791163004352	2.64400549589883e-06	7.6688435668917e-06	lm	Increase
FBgn0034379	-13.0472090733848	18.9311531349504	0.00394732860246521	0.004550705689311	0.00703873465872229	quad	U
FBgn0023214	-12.8864302948235	21	-0.0430913076751443	2.96532997406555e-08	1.13950300233699e-07	lm	Decrease
FBgn0034380	-11.0961031493941	NA	NA	0.266059891440559	0.291970642835791	conserved	Conserved
FBgn0034392	-10.4364305245239	21	-0.0192072468167538	3.96158490142882e-07	1.30680003596637e-06	lm	Decrease
FBgn0010651	-9.92061188248204	21	-0.0412430856582752	0.000179937253649113	0.000381760316328356	lm	Decrease
FBgn0034394	-9.5246326760233	21	-0.054871205212872	1.66738971832304e-05	4.31191726640072e-05	lm	Decrease
FBgn0027535	-12.402614563003	21.9747782677937	0.00513155823481459	0.000522749951493457	0.00101139871567501	quad	U
FBgn0034417	-11.8250945437349	21	-0.0797016704045664	5.93646358635616e-14	4.06460915325739e-13	lm	Decrease
FBgn0029976	-10.6391736581084	18.5591479759475	0.0022647775672372	0.0198548553118551	0.0257158583441741	quad	U
FBgn0243486	-13.178558455258	37.3494928310129	0.00259775602855508	0.0270256624714066	0.0337440969895951	quad	Decrease
FBgn0032663	-14.6344188475432	21	0.0386871646867243	0.0124627992675168	0.017096579560641	lm	Increase
FBgn0032688	-10.7251265575446	NA	NA	0.554128593881452	0.581563984948186	conserved	Conserved
FBgn0028948	-14.1467885259703	NA	NA	0.215231655479767	0.239159577156228	conserved	Conserved
FBgn0030001	-12.4528302570347	19.580659084287	-0.0157914778927213	6.06712111180259e-15	4.58705563634394e-14	quad	Bell
FBgn0040928	-11.6311965005476	21	0.0981262529225797	8.04097906547479e-18	7.81045537020608e-17	lm	Increase
FBgn0010329	-14.5298037164318	21	-0.0635505537023191	4.1894136114808e-06	1.18103851482726e-05	lm	Decrease
FBgn0003277	-12.085173503532	22.2654634506535	0.00870367435905754	0.000241368698686863	0.000499478290553871	quad	U
FBgn0039820	-13.5816851454637	17.6401070667933	-0.00632580115632865	0.00301465699836572	0.00489434443366333	quad	Decrease
FBgn0046878	-13.0320522352866	21	-0.0741462195260305	5.98824685746687e-05	0.000139256694603028	lm	Decrease
FBgn0030354	-11.1196809978346	21.4075928115406	0.00754183485705681	0.012445448503064	0.0170751211788778	quad	U
FBgn0004657	-11.4106119602959	23.4564660281534	0.00802659378959675	9.80761313495042e-05	0.000218761645355567	quad	U
FBgn0034194	-10.5035340230342	21	-0.0599448214566667	4.65921915522224e-35	1.41978339806239e-33	lm	Decrease
FBgn0034567	-11.9248968392703	21	-0.0445640284479951	1.84856429401112e-11	1.00633987574298e-10	lm	Decrease
FBgn0026369	-10.9985828688892	22.9708809854966	0.00557178431879	0.00776884713398055	0.0113340573790885	quad	U
FBgn0034647	-12.7637996821303	21	0.036122749682248	0.0186236596834497	0.0242943720355103	lm	Increase
FBgn0003268	-11.459913726539	21	0.0496966957051089	5.90071644896827e-05	0.000137605368426127	lm	Increase
FBgn0034095	-13.6335582341237	29.433619437767	0.00405396280683846	0.000236182248488371	0.000489556527092756	quad	Decrease
FBgn0034093	-10.3754916546791	25.429255553811	0.0024465901705244	1.35266941025655e-07	4.74217143301095e-07	quad	Decrease
FBgn0260780	-10.4279747143007	NA	NA	0.0917477157691422	0.105550002199882	conserved	Conserved
FBgn0030466	-12.7554839470814	19.3927964603175	0.00947197993246578	0.000128631197601752	0.000280468765276944	quad	U
FBgn0029766	-10.1037935543173	21	-0.0768561023065161	3.07152530110784e-17	2.84258290597897e-16	lm	Decrease
FBgn0030246	-10.5297827703695	NA	NA	0.373659303081562	0.40270915832437	conserved	Conserved
FBgn0035084	-11.4991933945902	20.7854968540486	-0.00635118608107704	1.00388031419771e-06	3.11125077221895e-06	quad	Bell
FBgn0015336	-12.4539943235028	NA	NA	0.333006082489311	0.361370899033395	conserved	Conserved
FBgn0030552	-9.13278522607415	33.1439820318439	-0.00199622629093361	0.000834959684809533	0.00153662714963566	quad	Increase
FBgn0030576	-10.7983072682143	15.6561614957789	-0.00446841998457852	0.00669214685926217	0.00994617217224169	quad	Decrease
FBgn0004864	-12.534920122395	19.232075575596	0.00700329631454552	0.00351070186528234	0.00560445058992126	quad	U
FBgn0001206	-13.7974244682246	21	0.0762748547002946	7.04826983152044e-08	2.57671751887516e-07	lm	Increase
FBgn0039854	-10.2531283935577	21	0.0182416311943917	2.68740025909094e-06	7.78792855599129e-06	lm	Increase
FBgn0001491	-8.78287073553733	28.9126693400931	-0.0043844836984576	0.000158033778188297	0.000339322795487009	quad	Increase
FBgn0030478	-7.9033500209112	NA	NA	0.778891755633932	0.797645809176347	conserved	Conserved
FBgn0031182	-11.9622349029392	22.4863857633087	0.0039505297478577	0.0336740106723493	0.0408560010524558	quad	U
FBgn0011280	-10.0025511261796	21	-0.0600788841576376	0.0001045992284054	0.000231759984019502	lm	Decrease
FBgn0031110	-10.5974768293289	21	-0.0310724592976642	6.55477820113413e-09	2.72638402498276e-08	lm	Decrease
FBgn0030816	-10.6273480372137	21.9942633675882	0.0017786220824252	0.0243022646859855	0.0307625551591217	conserved	Conserved
FBgn0029820	-9.07944228553539	16.5329696104223	-0.00376743999651358	3.41361568709271e-05	8.35024199522556e-05	quad	Decrease
FBgn0030482	-10.966734612014	24.5301352048364	0.00688859786438491	7.15632317366557e-07	2.27226896700928e-06	quad	Decrease
FBgn0029768	-12.4412145734317	28.9564905875929	0.00440304690769145	0.00202473075572722	0.0034230689958548	quad	Decrease
FBgn0029765	-9.96159945685623	22.3523782199633	-0.00598267592368663	0.0152808263772602	0.0204871709779632	quad	Bell
FBgn0031176	-6.61756604429614	21	0.021740471753931	0.00858987989609031	0.0123836505930222	lm	Increase
FBgn0034940	-10.2927407974983	21	0.0155137355390108	0.0149194750851936	0.0200727087732548	lm	Increase
FBgn0030484	-8.67112800388879	18.0983204107962	-0.00489206723489572	0.00817896470151618	0.0118493625440867	quad	Bell
FBgn0040735	-11.5690225614581	NA	NA	0.859758183461565	0.872768946140396	conserved	Conserved
FBgn0034498	-10.4307653454336	NA	NA	0.183127926465536	0.204761564495249	conserved	Conserved
FBgn0030122	-7.89646816655284	24.2278452191415	-0.0107270636664564	3.05270292987785e-12	1.79375460224157e-11	quad	Increase
FBgn0034480	-11.6456315310247	17.4490259907404	-0.0052923051530126	0.00825112175858289	0.0119435136824093	quad	Decrease
FBgn0028686	-7.51550882465783	24.7518270883366	-0.00625219796486441	7.80716549974073e-17	7.02996569098276e-16	quad	Increase
FBgn0002641	-8.97179032508864	26.2163260528363	-0.00515633014239726	2.59467184275506e-15	2.0276579412304e-14	quad	Increase
FBgn0025621	-9.77209789893196	NA	NA	0.278943955693532	0.305137883020341	conserved	Conserved
FBgn0015789	-7.60898273654816	23.1986373015585	-0.00646012007200107	1.49343692731588e-06	4.51919530382144e-06	quad	Bell
FBgn0031098	-9.83425502069247	21	0.0466161954849538	1.8970696439597e-25	3.28048634798914e-24	lm	Increase
FBgn0032297	-9.6656157577681	19.1274317032804	-0.0127493459450003	1.46646434360627e-12	8.84569168035285e-12	quad	Bell
FBgn0029128	-14.6890890439491	13.31519404845	-0.00677074600125743	0.0334059641592126	0.0405800451836813	quad	Decrease
FBgn0034877	-6.69151526760692	19.880225341614	-0.00527181711820296	0.00288449898745549	0.00470472705280966	quad	Bell
FBgn0032719	-13.8351849581723	29.4701731489365	0.0047280782999461	0.00360276738187918	0.00573128441538794	quad	Decrease
FBgn0028841	-12.2281548498736	21	-0.0601643553316202	8.13675785953309e-09	3.35092273613652e-08	lm	Decrease
FBgn0030293	-9.19862263080645	21	0.0494393651407738	1.36945915455923e-21	1.78458204039368e-20	lm	Increase
FBgn0001145	-11.6478771289229	29.6218910470266	0.00722896589955327	0.0328069982035937	0.0399349588411788	quad	Decrease
FBgn0033982	-14.0159640440249	21	-0.0610520054327344	7.15950696957223e-13	4.43365998518429e-12	lm	Decrease
FBgn0030305	-8.11346308639033	27.5052306123381	-0.00682813170687771	1.3501296369526e-19	1.51624109228553e-18	quad	Increase
FBgn0030306	-9.34425455620255	21	0.0341183098310737	5.67941784558673e-06	1.57464025982356e-05	lm	Increase
FBgn0031148	-7.49152284076228	24.6380704001481	-0.00344449105459803	0.00162376042775783	0.00280108482489463	quad	Increase
FBgn0063491	-9.04783746770081	21.1934524764648	-0.00614189884865349	0.0247247263354953	0.031198540553374	quad	Bell
FBgn0028993	-12.4852729163835	18.5498920358568	-0.00581227167014224	3.98219468585312e-05	9.60473838926205e-05	quad	Bell
FBgn0002948	-8.54890894015437	24.6394594409471	-0.0118665084926057	9.05581321060548e-29	1.95070803965521e-27	quad	Increase
FBgn0030467	-10.5898395178338	21	0.0792444561520917	1.11499924492161e-59	1.06137309076109e-57	lm	Increase
FBgn0003067	-9.4097143514904	21	-0.119773609025285	2.16464018416361e-29	4.9283778224864e-28	lm	Decrease
FBgn0039856	-9.2115048482779	17.9666581910685	-0.00736783745251689	6.44698386764714e-05	0.000148816636852502	quad	Bell
FBgn0030114	-9.82839052656442	27.325462616051	0.00345672905585379	0.0027992604661693	0.00457915030431459	quad	Decrease
FBgn0023534	-12.370617589446	21	-0.0253011835128779	0.000238367541759613	0.000493881339114289	lm	Decrease
FBgn0034748	-12.0266846248404	NA	NA	0.294125031009872	0.320761558640881	conserved	Conserved
FBgn0028480	-9.1642747659034	22.1045925791032	-0.00478972380542391	6.60903672025565e-06	1.81276953948834e-05	quad	Bell
FBgn0030369	-11.6474436943252	16.9811502244151	-0.00893943871296372	0.00134589699109646	0.00237085661367803	quad	Decrease
FBgn0000078	-8.6023464856258	23.3497929773514	0.00961446464860099	0.00375211225866659	0.00593579645859015	quad	U
FBgn0023537	-8.11150731034912	22.0613521359425	0.0060750658717216	1.11849662593753e-07	3.98409614263921e-07	quad	U
FBgn0032086	-14.0109568076143	NA	NA	0.114305386674461	0.130509748664752	conserved	Conserved
FBgn0010228	-9.05813975867749	21	-0.0471689327961027	3.40698400011786e-07	1.13433727785403e-06	lm	Decrease
FBgn0034656	-12.2458840901494	21	-0.0757441596440993	8.81166516315363e-35	2.64482262179341e-33	lm	Decrease
FBgn0000497	-13.9305332084554	41.0463671735672	0.00318104995553549	0.00536153705975454	0.00815655447674987	quad	Decrease
FBgn0034657	-10.944662814314	NA	NA	0.175311151632619	0.196416877095396	conserved	Conserved
FBgn0030365	-7.99457656261795	25.6703390349915	-0.00896397102324217	2.08445081903345e-10	1.02529950473619e-09	quad	Increase
FBgn0032536	-11.9795547842812	21	-0.0520927085613036	2.26691531341428e-23	3.41746886237945e-22	lm	Decrease
FBgn0034552	-11.5481763269125	NA	NA	0.642899129101644	0.667058735115845	conserved	Conserved
FBgn0003654	-11.0304880892801	27.4947131901622	0.00238803387829183	0.0346688109556965	0.0419103489963941	quad	Decrease
FBgn0003366	-10.342170919179	28.2606389394414	0.00342668822710571	0.00541960042489901	0.00823611163856859	quad	Decrease
FBgn0041183	-15.1004748203855	22.6718309384077	0.0264198902482226	5.58596894689029e-10	2.63233190118663e-09	quad	U
FBgn0031119	-9.96397506581518	21	0.0334234660262488	9.7771494205889e-20	1.11428287866347e-18	lm	Increase
FBgn0032209	-12.877923157479	23.4326229131816	-0.00691974706870392	0.0274946908795322	0.0342228437535398	quad	Bell
FBgn0032189	-11.7397910548197	21	0.0509490895227232	1.81474406713375e-06	5.41767232706148e-06	lm	Increase
FBgn0036181	-15.8707449956669	26.0582243284154	0.0130315474288324	2.85318189134177e-05	7.09391865770174e-05	quad	Decrease
FBgn0032723	-12.6772031280496	20.2496257854706	0.00598997536301964	0.000406536502953222	0.00080393775477277	quad	U
FBgn0021895	-9.54659217362941	21	0.0249439026295187	5.75139067416603e-06	1.59275844212983e-05	lm	Increase
FBgn0030350	-9.17113057457435	21	0.0276668269844361	0.0061392412035488	0.00920794055064079	lm	Increase
FBgn0034218	-12.0177699344458	21	-0.0366109113911993	1.04465787805296e-07	3.73840153639074e-07	lm	Decrease
FBgn0026323	-9.82297723442957	21	-0.0239215646120946	0.00064009657289475	0.00121261661222195	lm	Decrease
FBgn0038053	-10.1442833759037	NA	NA	0.786020459814726	0.804122261601657	conserved	Conserved
FBgn0003189	-9.12524814401472	24.0898075050673	0.00765962328645311	4.52357505581283e-09	1.91824915922144e-08	quad	Decrease
FBgn0014269	-8.56432429216687	26.6537097358544	-0.00791124523161379	2.32699345062369e-42	1.0767731268048e-40	quad	Increase
FBgn0034279	-13.3560987733797	NA	NA	0.360871899192454	0.389549999439077	conserved	Conserved
FBgn0045759	-13.7050567834612	21	-0.03788571524895	0.0035266142763571	0.00562446301135938	lm	Decrease
FBgn0000557	-10.03286651045	21	-0.0370603044472303	2.89217021667552e-07	9.7232564129404e-07	lm	Decrease
FBgn0000079	-7.88953715349726	23.436650942546	0.0102622356027285	0.000760680102432867	0.0014163443198258	quad	U
FBgn0000492	-11.7540897223301	9.8967673767164	-0.00306556775398648	0.0229045369127313	0.0291780329394277	quad	Decrease
FBgn0030391	-10.9317123523388	21	0.0337915274728539	0.000239178219005412	0.00049515043474712	lm	Increase
FBgn0014388	-10.4564212978247	21	-0.0319190800111175	6.01012617448453e-08	2.2232128465571e-07	lm	Decrease
FBgn0030276	-11.1650485556633	21	0.0372005623258116	0.0334191921108604	0.0405862484991555	lm	Increase
FBgn0027330	-11.1738828494326	23.4002822235331	0.0110667489818916	4.54946191739774e-06	1.2762243015546e-05	quad	U
FBgn0029088	-10.9985673336586	21.6589727668537	0.00384428165949298	0.000758486576647202	0.00141253462522616	quad	U
FBgn0019929	-10.6835234235687	17.180317902122	-0.00241874827806288	0.0154871083877509	0.0207303667249994	quad	Decrease
FBgn0011834	-11.2950538047381	NA	NA	0.147040185050833	0.165876597018406	conserved	Conserved
FBgn0030263	-8.31081702527762	23.9825793657483	-0.00384423939144178	0.0113128836438927	0.0157044822250983	quad	Bell
FBgn0030262	-9.3513892834907	20.3736976496738	-0.0181446447983141	6.2929348616668e-14	4.29630354797539e-13	quad	Bell
FBgn0030217	-11.1551162107835	20.5992197879388	0.00370151373418193	8.48688280356708e-08	3.06675320396432e-07	quad	U
FBgn0030251	-10.8853104376088	21	-0.0495164245406505	5.94117913665767e-29	1.29938917879417e-27	lm	Decrease
FBgn0020653	-7.37640775660951	22.6818347883332	-0.00169146839735946	0.0391618589452258	0.0466368140304458	conserved	Conserved
FBgn0086450	-9.53276941198532	21	-0.0491016964599094	6.436003705332e-05	0.000148605584430118	lm	Decrease
FBgn0030447	-8.90577427089069	32.079165351357	-0.00360365743691468	0.00711445951282841	0.0104988960328835	quad	Increase
FBgn0028331	-10.6321561241921	NA	NA	0.142244020728476	0.160810879672109	conserved	Conserved
FBgn0029994	-9.26312364403107	21	-0.042976912878248	1.02842631776812e-06	3.17943737893361e-06	lm	Decrease
FBgn0029996	-9.52383882033789	NA	NA	0.106355569645944	0.121724942014338	conserved	Conserved
FBgn0029997	-12.971372131869	21	0.0808513183404674	5.43644374010096e-19	5.80526230580225e-18	lm	Increase
FBgn0040319	-9.61279610153431	24.5751998752245	0.00166945422100718	0.026430078774919	0.03308725417777	quad	Decrease
FBgn0030407	-11.6233303595268	21	-0.0548289497706562	3.27082831581741e-26	5.86928707658797e-25	lm	Decrease
FBgn0030396	-9.05751258497079	25.8997272489332	-0.00438340172896604	0.000135674337857509	0.000294476657304192	quad	Increase
FBgn0024992	-9.5269978036108	20.1097349096408	0.00428594156950312	0.000623280289165749	0.00118345108096726	quad	U
FBgn0024993	-9.9932166855399	30.2197379902649	-0.00634502088715175	2.3523984671077e-12	1.3978729297706e-11	quad	Increase
FBgn0024997	-10.6464860032454	NA	NA	0.0814135103595519	0.0940073978793578	conserved	Conserved
FBgn0030504	-9.15560998714204	19.5274232724851	0.00558121885304033	0.000163156330557872	0.000349346084817037	quad	U
FBgn0001147	-15.2352670072882	21	-0.108735054564839	4.23235620502468e-13	2.67906271496021e-12	lm	Decrease
FBgn0000928	-13.2830196886596	23.7558663891484	0.0147997840888253	3.08228310630448e-16	2.61745281627131e-15	quad	U
FBgn0000927	-7.00876346191791	28.042954209198	-0.00644493839820372	1.01826210942536e-07	3.65047696689615e-07	quad	Increase
FBgn0024977	-14.2084496698477	23.4590233824496	0.015359964042549	8.48055418732817e-24	1.31619781214822e-22	quad	U
FBgn0000520	-9.0308226749509	26.6458084076109	-0.00585070738952414	2.54124858527397e-05	6.3594841286463e-05	quad	Increase
FBgn0024975	-9.57029851606546	25.7299997545138	-0.0084569131053933	6.51156640186339e-33	1.76376981535568e-31	quad	Increase
FBgn0250874	-8.72564597418522	21	0.0194314684971552	2.47746777564381e-09	1.08845232604659e-08	lm	Increase
FBgn0000376	-10.1660873589616	21	0.048073961890008	2.07156495922627e-08	8.13887255010478e-08	lm	Increase
FBgn0002607	-5.16275680842285	24.6569912002761	-0.00522703818520382	0.000330708633767931	0.000666015070423226	quad	Increase
FBgn0031533	-11.1963563466693	27.4906292921875	-0.00943839437333692	0.0267490991753268	0.0334321928544944	quad	Increase
FBgn0031534	-8.46748713550689	21	0.0463031068006265	2.75619775795587e-09	1.20561035408179e-08	lm	Increase
FBgn0034931	-11.5087254884829	21	-0.0696596270246581	4.03438025662272e-29	8.98076406791628e-28	lm	Decrease
FBgn0015565	-9.69526888877205	NA	NA	0.805738997489004	0.822442941166523	conserved	Conserved
FBgn0003900	-15.2305018880084	26.0719148773165	0.0110179595994989	4.19890539798681e-05	0.000100787846908929	quad	Decrease
FBgn0030187	-9.83087938282288	44.096826605088	-0.00477997855093075	0.0045102284907499	0.0069847743670662	quad	Increase
FBgn0034939	-9.89921723239243	25.8549898109655	-0.00648610761241529	0.0195456968072089	0.0253614487327084	quad	Increase
FBgn0022768	-10.8116353641457	NA	NA	0.82880107133377	0.843851511781861	conserved	Conserved
FBgn0000576	-14.8066063718419	25.9287368633424	0.00597469077406825	0.00320058299114655	0.00515881744823573	quad	Decrease
FBgn0262699	-10.626913863321	21	0.0258281614510458	1.1633297534147e-12	7.08560687713585e-12	lm	Increase
FBgn0050085	-10.5301805182672	21	0.0368498247917997	0.04066179795057	0.0481328415572572	lm	Increase
FBgn0050090	-10.5362282561316	16.0683933650857	-0.00696857152476408	0.0068205746015742	0.0101069893465877	quad	Decrease
FBgn0050094	-9.87590025193024	25.9137951555258	-0.00646242471826181	2.15881123045426e-06	6.35748917159409e-06	quad	Increase
FBgn0050104	-10.7425526759304	25.4382146095471	0.00606295640187056	6.24269512597633e-06	1.71936450218058e-05	quad	Decrease
FBgn0028496	-14.0409059309173	25.5567878720009	0.0125780037054864	7.9265799780347e-12	4.4785848999693e-11	quad	Decrease
FBgn0050145	-14.314348227346	NA	NA	0.227561612597077	0.252131506252941	conserved	Conserved
FBgn0050147	-13.0622423398086	38.0028836564592	0.0025352316561714	0.00671812551212294	0.00998181425504219	quad	Decrease
FBgn0050148	-12.9281363745545	21	-0.0414743702465168	0.00153653341834177	0.00266440866001492	lm	Decrease
FBgn0250850	-10.8257566640485	21	0.0453117237712646	2.18457037217044e-09	9.6443378400369e-09	lm	Increase
FBgn0050151	-12.5696052434826	22.2907936697132	-0.00399811966456064	0.0252838267543096	0.0318204762168601	quad	Bell
FBgn0050154	-11.9576558986574	24.2676140414636	0.00555961956421324	0.0108720327645333	0.0151577580529377	quad	Decrease
FBgn0029819	-8.6185686589449	26.3314236741299	-0.00589866434216559	5.80251571823165e-11	3.00498158568525e-10	quad	Increase
FBgn0050163	-12.8587077647196	19.2128624486422	-0.00854287091098538	0.000751509184952354	0.00140136834022365	quad	Bell
FBgn0004581	-13.3593399121853	21	0.0407870647430754	0.0012773776969481	0.00226140405303483	lm	Increase
FBgn0050185	-8.49925076737021	26.5123650281893	-0.00578480589016997	0.000465319227941409	0.000909260153132822	quad	Increase
FBgn0050197	-9.18632111803157	21	-0.0377079400258026	1.07482375304609e-07	3.84085213146073e-07	lm	Decrease
FBgn0014340	-11.2501649542184	21	0.07289758440125	1.38857983099157e-15	1.11387282590375e-14	lm	Increase
FBgn0050272	-12.1264346562438	20.1278644706272	-0.0197830926870778	0.0106430837455232	0.0148696703992877	quad	Bell
FBgn0016672	-7.95042970927382	26.8357035126544	-0.0032368194861019	0.022033824470743	0.0282379889197431	quad	Increase
FBgn0050285	-10.6239911017627	18.7307962946298	-0.00303019290172505	0.0395652766984866	0.0470499631887416	quad	Bell
FBgn0034590	-10.8203986331709	17.7851192905339	0.00500255754691081	0.000122517751998742	0.000268192056773418	quad	Increase
FBgn0050411	-10.2389839204089	19.4581284383297	-0.00566376960364229	0.0326092091283754	0.0397377524064999	quad	Bell
FBgn0050421	-10.192466468821	18.6278893316157	0.00321702039396114	0.000246469664121814	0.000509717420421587	quad	U
FBgn0050490	-15.0414369221756	21	-0.0360100396822774	0.0316159353987869	0.038706672502557	lm	Decrease
FBgn0023169	-8.24717176178961	NA	NA	0.99680023086764	0.997199310131324	conserved	Conserved
FBgn0002791	-11.8084446503425	NA	NA	0.255961274751954	0.28172370236161	conserved	Conserved
FBgn0027296	-11.7432578795209	20.5579477670945	0.003553613324544	0.0169903252632854	0.022436028670437	quad	U
FBgn0034709	-8.37939310427269	10.778844709779	-0.0042147027539833	0.00331513103141309	0.00532455964309398	quad	Decrease
FBgn0023524	-12.7662055417503	27.0051337810679	0.00587403859487067	2.74034231779359e-06	7.92756048230013e-06	quad	Decrease
FBgn0021979	-7.71130787432989	23.6366384397672	-0.0067109040352192	7.5794389842122e-10	3.51212297854432e-09	quad	Bell
FBgn0005612	-10.4053087961388	12.6356537158682	-0.00351301719924016	0.00675578669811613	0.0100303161092797	quad	Decrease
FBgn0034950	-13.8764394410257	26.0377139829161	0.00423703157011902	0.0121310471740135	0.0166964770730191	quad	Decrease
FBgn0051150	-12.0816568372166	27.4862599868459	0.00418809235571427	1.72515847628642e-05	4.44979586335039e-05	quad	Decrease
FBgn0051183	-13.0477955496826	36.6253342752563	0.00293786511819704	0.0128777644968013	0.017578975163279	quad	Decrease
FBgn0051224	-11.1222125921427	NA	NA	0.6368227555447	0.661097158461703	conserved	Conserved
FBgn0051287	-15.1961658409808	21	-0.0650784878517688	0.00830167591407836	0.0120027847188215	lm	Decrease
FBgn0003009	-15.0537977933776	21.0338012981016	0.00972982982042935	9.64131258290333e-06	2.58281745553789e-05	quad	U
FBgn0003390	-10.754910499101	18.2605418825898	-0.00717322974636493	1.04954375549489e-05	2.79217190209514e-05	quad	Bell
FBgn0013278	-13.8115569409242	21	-0.093771271122384	3.29212463700611e-07	1.0982905790012e-06	lm	Decrease
FBgn0022708	-7.63447983251462	21	0.0485507729298024	1.14276319783697e-09	5.2178703345731e-09	lm	Increase
FBgn0051481	-14.8680412691834	25.8267651528318	0.00725629971196728	0.000136554735240105	0.000296130305646528	quad	Decrease
FBgn0051495	-9.7561558301625	26.8766067217105	-0.00799857969668254	3.05261809119562e-13	1.97353931575034e-12	quad	Increase
FBgn0046875	-13.0065820204364	21	-0.218747041882232	8.08188397886235e-112	2.69261434562431e-109	lm	Decrease
FBgn0023536	-10.2267312234693	21	0.0158059629364281	0.00387344672767779	0.00610455692890878	lm	Increase
FBgn0260639	-8.86060913689949	37.0071323760664	-0.00300249463246617	0.00164182216418279	0.00282833721665064	quad	Increase
FBgn0003483	-11.161629689151	21	0.0433945451624358	1.3889982126324e-05	3.63811245682936e-05	lm	Increase
FBgn0029789	-10.9620576261641	NA	NA	0.577917895705409	0.604277577944928	conserved	Conserved
FBgn0034961	-10.9935330395174	26.9310969223951	-0.00416888213594448	0.000107213490570174	0.000237184337815159	quad	Increase
FBgn0051637	-9.66578417309253	NA	NA	0.645439010181022	0.669624549175765	conserved	Conserved
FBgn0051643	-11.0984805006688	NA	NA	0.753807526012849	0.773860540519559	conserved	Conserved
FBgn0034962	-11.1970463411741	NA	NA	0.765986185902823	0.785395150605121	conserved	Conserved
FBgn0032820	-8.67262312482778	NA	NA	0.0734231931767372	0.0850364792353984	conserved	Conserved
FBgn0086909	-11.3869332558831	29.435984421866	0.00276992594276913	0.0247435839035858	0.0312183944857789	quad	Decrease
FBgn0262955	-11.3746620252365	20.7186417896153	0.00650229643421067	0.00345714696550294	0.00552955415589725	quad	U
FBgn0028509	-9.80607947042502	21	-0.00839513573985899	0.0157315784224381	0.0210181962748655	conserved	Conserved
FBgn0051814	-12.8501170001682	29.7877831992145	0.00365865254313923	0.00207055708038191	0.00349227438717806	quad	Decrease
FBgn0003353	-12.6565604901395	24.3647961906826	0.00443671131694958	0.000372935093673232	0.000743712342630478	quad	Decrease
FBgn0051823	-12.6202853899253	19.9997303006692	-0.00541792909323345	0.0360634260838046	0.0433764505712731	quad	Bell
FBgn0034967	-6.53263462079103	25.9534327518766	-0.00373685303956057	0.00633112225434734	0.00946307266819226	quad	Increase
FBgn0051898	-14.2593165396412	16.8918241774962	0.00705746447456332	0.00164393165708902	0.00283099533297808	quad	Increase
FBgn0029888	-8.43311991889793	16.0333995919768	-0.00254576817539102	0.0287451507266227	0.0355843177498878	quad	Decrease
FBgn0034968	-7.13117989685957	NA	NA	0.710210010993456	0.732564402464354	conserved	Conserved
FBgn0029887	-11.8075214229685	15.7459033319361	0.00346849496407713	0.00285780577091515	0.00466423394518238	quad	Increase
FBgn0029897	-6.96444739576157	NA	NA	0.110517896984388	0.126315195009601	conserved	Conserved
FBgn0000810	-12.4865135094678	22.8266771667783	0.00616437172916795	0.000600423298497413	0.00114527306650413	quad	U
FBgn0052365	-12.2732121850927	21	0.0275778243745779	7.41211446521063e-05	0.000169335049325212	lm	Increase
FBgn0031540	-8.84982417818949	26.2413023457403	-0.00990194378018861	2.2365026268908e-18	2.28333439793397e-17	quad	Increase
FBgn0029769	-10.9556456184094	21.2537004973536	-0.00636393036677635	0.000289327354131731	0.000589807649305864	quad	Bell
FBgn0005616	-12.6944240302891	23.8419047952806	0.00785154208060416	1.14892904743348e-05	3.03877899685039e-05	quad	U
FBgn0031538	-11.3249500325416	23.668770502157	0.00461695778309219	0.0106844861050843	0.0149233424567241	quad	U
FBgn0031536	-10.8274914235919	NA	NA	0.189774749253847	0.211861791443337	conserved	Conserved
FBgn0023177	-7.63590892189012	26.1297666978642	-0.00777023350427309	4.37665223826302e-10	2.08109605715694e-09	quad	Increase
FBgn0029762	-11.1817055427595	25.1868192647448	0.00380414107653927	0.0126887220373409	0.0173374951145895	quad	Decrease
FBgn0052533	-9.65943653504753	NA	NA	0.148885412093479	0.167863473646286	conserved	Conserved
FBgn0052549	-10.4885103825136	21	-0.0653948233939705	8.97239767668458e-12	5.04665811921567e-11	lm	Decrease
FBgn0263258	-10.6940561353749	25.6403186951239	0.00472785630060834	1.32744013303559e-12	8.04594550011566e-12	quad	Decrease
FBgn0052572	-15.0773378327687	21	-0.0516933085429216	0.00618828897791531	0.00927315567230338	lm	Decrease
FBgn0021875	-10.1125732254856	21	0.0216401599363522	3.88392840010387e-09	1.66252095756052e-08	lm	Increase
FBgn0052600	-12.8314902201102	21	-0.081144639505091	1.99440359985122e-18	2.04661847849209e-17	lm	Decrease
FBgn0026713	-9.75005667373821	22.9075413870374	0.00254494384078619	0.0359452348564596	0.0432702182813819	quad	U
FBgn0052645	-11.9315256522448	20.2921054826697	-0.0141410315875341	6.69771807487615e-12	3.80578124834492e-11	quad	Bell
FBgn0045502	-15.0301133697883	21	-0.0537956532527976	5.27011676394781e-06	1.46522439654126e-05	lm	Decrease
FBgn0052668	-14.7495908123836	26.3392615360028	0.00546093634318754	0.0281860627864041	0.0349875431632028	quad	Decrease
FBgn0052683	-14.6141970368147	27.499706748649	0.00730156094965822	0.000338208822479647	0.000679750086604479	quad	Decrease
FBgn0052695	-10.2628930759451	19.9772529336163	-0.00492107700629218	0.0303038805012334	0.037296796651869	quad	Bell
FBgn0028327	-8.63743840339377	23.9846029011361	-0.00401609388130071	0.000269150505144516	0.000552394106554299	quad	Bell
FBgn0052704	-14.9896124814171	21	-0.0753346845577835	2.50639334874374e-07	8.48337335614415e-07	lm	Decrease
FBgn0027553	-10.3266112295573	21	0.0589856409919543	8.68054312101838e-26	1.52214085078208e-24	lm	Increase
FBgn0028360	-12.2556450433225	NA	NA	0.220736056441384	0.24494913779634	conserved	Conserved
FBgn0260484	-11.6400709509133	21	0.02768753379824	0.000919595878764521	0.00168032190278819	lm	Increase
FBgn0034711	-9.3877687120228	21	-0.0846092422861974	2.50080970339457e-06	7.28309818922748e-06	lm	Decrease
FBgn0004397	-8.88324067740552	NA	NA	0.970316358510635	0.973726104750381	conserved	Conserved
FBgn0053080	-10.1091163296388	21	-0.0461528015662569	2.23380552905371e-14	1.59363927643768e-13	lm	Decrease
FBgn0028916	-9.37425035166307	26.7122697934366	-0.00302646456337716	0.0010202310170742	0.00184631704067656	quad	Increase
FBgn0013998	-9.02554210598375	21	0.0250023184337884	1.52116971725706e-05	3.95939878228758e-05	lm	Increase
FBgn0053116	-8.56084464274942	29.444335681375	-0.00613197309336923	2.9314368978551e-11	1.56015504760712e-10	quad	Increase
FBgn0053139	-9.9655215800122	21	0.0393602747978428	0.000293410110538963	0.000597399481531256	lm	Increase
FBgn0053143	-13.9298417509743	21	-0.0785448669624145	4.85229263011498e-09	2.04981677252744e-08	lm	Decrease
FBgn0008636	-14.8986720311911	28.4292419512629	0.0043668428067744	0.0365966123049573	0.043932637519583	quad	Decrease
FBgn0053159	-15.2287584522385	21	-0.0812457884583936	0.000226377907312883	0.000471064691814322	lm	Decrease
FBgn0053178	-9.80011613540374	16.5919670580531	-0.00501732523126853	0.0055176321766877	0.00836981842555677	quad	Decrease
FBgn0019643	-9.01420729079135	21	-0.0404677005786704	8.46778594834077e-05	0.000191180303938708	lm	Decrease
FBgn0034985	-10.8318183142933	21	-0.0719873419230013	2.42933417669703e-38	8.9930352207729e-37	lm	Decrease
FBgn0031514	-11.1416879271383	18.2358975664955	-0.00483210790321661	0.0170673030418408	0.022525774977314	quad	Bell
FBgn0259878	-11.2951088370371	21	-0.0293819534549487	3.17798933005616e-08	1.21654551336313e-07	lm	Decrease
FBgn0038282	-14.7605399787357	21	-0.0649803018656673	2.45365526502183e-05	6.17273706868693e-05	lm	Decrease
FBgn0053511	-13.491621269114	24.169192594982	0.0150582777400136	7.36243919258608e-10	3.42108692375164e-09	quad	Decrease
FBgn0053517	-13.8931314776806	21	-0.0997430457069945	3.77527200288485e-19	4.08817374526913e-18	lm	Decrease
FBgn0053548	-10.1245676989732	21	-0.0651746526532684	3.34539810070089e-38	1.22480783943243e-36	lm	Decrease
FBgn0053557	-13.7735704583313	22.2339023790118	-0.00680085364864415	0.00293380590166546	0.00477657435855127	quad	Bell
FBgn0034989	-11.8214393933969	22.090301937392	0.00649843217424254	0.0232602801353183	0.029574672427491	quad	U
FBgn0038247	-14.7165367806934	21	-0.0670369528123094	0.000321619518977956	0.000649280366023969	lm	Decrease
FBgn0034999	-8.95362266588053	24.5353149562585	-0.00716037541762768	6.27182974954426e-15	4.73466301712197e-14	quad	Increase
FBgn0262127	-14.1746472048035	NA	NA	0.796988039793548	0.81434220586143	conserved	Conserved
FBgn0260006	-12.5493602597884	21	-0.0915444390786489	2.36879113900414e-20	2.82193890755022e-19	lm	Decrease
FBgn0263512	-13.9948563601461	21	-0.0724365527396954	2.68168045183726e-24	4.33011245817664e-23	lm	Decrease
FBgn0003888	-11.6921383443651	27.3827216312003	0.00533769013097487	0.00773555370969743	0.0112937276261212	quad	Decrease
FBgn0034718	-11.8559354126344	25.4122444375104	0.00759944019010913	4.13229480628971e-14	2.87420226784034e-13	quad	Decrease
FBgn0030731	-8.36353893221337	NA	NA	0.958931228939388	0.963171302708189	conserved	Conserved
FBgn0035002	-10.9686646560459	27.0339045852934	-0.00367387501843419	0.000110399211914549	0.000243854170847717	quad	Increase
FBgn0020616	-11.7016847238884	NA	NA	0.329487811694976	0.357687702605766	conserved	Conserved
FBgn0017482	-10.2389916271091	NA	NA	0.634305524475988	0.658757659719192	conserved	Conserved
FBgn0029868	-8.25203593440913	NA	NA	0.218867715797726	0.243010755320848	conserved	Conserved
FBgn0023549	-10.9509714484687	21	-0.0787410827582743	7.26453288519933e-15	5.43480585236282e-14	lm	Decrease
FBgn0034854	-11.1560245205278	27.8873775628202	0.0027213904845754	0.00735068594759257	0.0108044273597335	quad	Decrease
FBgn0003977	-12.0112962269218	23.2028333364233	0.00807809234531506	8.29215462122022e-05	0.000187469091696666	quad	U
FBgn0004837	-11.823036831344	NA	NA	0.798647868214417	0.815954762629367	conserved	Conserved
FBgn0035027	-10.9759840830478	NA	NA	0.172672905026209	0.193678115333516	conserved	Conserved
FBgn0034859	-11.3317289485216	20.701633606424	0.00663318396048311	1.31488233393578e-06	4.00312181775453e-06	quad	U
FBgn0004055	-10.8405836346021	27.2002218362254	0.0024375294785353	0.00342613368880314	0.00548258184751639	quad	Decrease
FBgn0035035	-11.040888407351	21	0.0626104276155331	5.57809385009586e-12	3.19135936071598e-11	lm	Increase
FBgn0035039	-10.2204226396521	NA	NA	0.367509508539974	0.396466005165358	conserved	Conserved
FBgn0005670	-11.5150908939762	NA	NA	0.439929047392671	0.469373487264064	conserved	Conserved
FBgn0035044	-10.5261488322449	21	0.0373921228779933	1.78282881316672e-05	4.5878923757985e-05	lm	Increase
FBgn0034094	-11.5532520631774	21	-0.0323162700850769	0.000179565550660444	0.000381214460248755	lm	Decrease
FBgn0004896	-13.8810114658868	27.058911798924	0.00406706861421664	0.000895746227241997	0.00164124354560656	quad	Decrease
FBgn0040350	-11.1279626856621	23.9836456817181	0.00972201320094737	2.18650799870353e-05	5.54673793072126e-05	quad	U
FBgn0040349	-8.61901664519766	NA	NA	0.128845700520427	0.146342360988826	conserved	Conserved
FBgn0040348	-11.9327175856533	21	-0.0749423983212687	5.83301902233473e-21	7.2333778074734e-20	lm	Decrease
FBgn0004655	-10.7610875115457	21	0.0475925606766076	0.000154639107898806	0.000332748737017991	lm	Increase
FBgn0024986	-10.1923524763893	21	-0.00846864739752915	0.039820801873341	0.0472806978764604	conserved	Conserved
FBgn0003391	-11.1664258844273	21	-0.0167053940856916	0.0369347418551105	0.0442747355291232	lm	Decrease
FBgn0263006	-8.54559358665797	33.9811604559633	0.00419135148595031	0.000739920063811328	0.00138222871852592	quad	Decrease
FBgn0029824	-10.0954868411221	21	0.0148591965706069	0.000212226268606163	0.000444882876409102	lm	Increase
FBgn0034750	-9.17040697780986	27.5074033522864	-0.00685628177172776	2.65963639188085e-24	4.30231076818718e-23	quad	Increase
FBgn0034933	-12.3638615028376	18.5854733181822	0.00295824114738465	0.0382019124311919	0.0455805317834264	quad	U
FBgn0004034	-13.0906662250028	21	-0.192407436788317	3.32113064583815e-60	3.19179815434157e-58	lm	Decrease
FBgn0025680	-8.52775880676394	NA	NA	0.0593230346953058	0.0692598682139448	conserved	Conserved
FBgn0035088	-8.8616540477004	21	0.0336673982237032	1.25158935297337e-07	4.42349207318558e-07	lm	Increase
FBgn0024989	-13.6852201392468	29.8019740939537	0.00952163147464979	5.50149661165174e-16	4.55949076562679e-15	quad	Decrease
FBgn0029861	-8.81780387017897	30.2149161434802	-0.00406555831542142	3.35969612039369e-05	8.23244979733634e-05	quad	Increase
FBgn0010660	-10.3321310014066	NA	NA	0.509258804125921	0.537718333745888	conserved	Conserved
FBgn0029863	-10.2882187795823	21	-0.0395573291959627	6.86515635177918e-09	2.84600737188025e-08	lm	Decrease
FBgn0034948	-9.95310813837843	22.3831837474456	0.00313329092400219	0.00128478940080941	0.00227242436048311	quad	U
FBgn0019948	-10.2433762766079	21	-0.0251554547803312	5.14625624394808e-06	1.43278081220783e-05	lm	Decrease
FBgn0038279	-11.4114740312976	27.672840836164	-0.00223478351401443	0.010559983261291	0.0147845682443765	quad	Increase
FBgn0029867	-10.2467212902454	NA	NA	0.778348417205864	0.797252759784035	conserved	Conserved
FBgn0023518	-11.7431668650834	21.6366672301787	0.00723432205459642	0.0163871635907441	0.0217458444091194	quad	U
FBgn0034951	-11.8307431399637	24.8938641041656	0.00408659551049746	0.000330318962807853	0.000665364375909813	quad	Decrease
FBgn0261955	-9.98059928389811	29.2872874944451	0.00663940638556372	0.00755697354123535	0.0110712077480447	quad	Decrease
FBgn0029870	-9.17211227572701	33.4859433512983	0.00147717650044882	0.0209457349831889	0.0269680047864193	quad	Decrease
FBgn0015372	-9.4758106036999	25.1551867832838	-0.00734688908261817	1.60102803575395e-14	1.15874549003336e-13	quad	Increase
FBgn0001987	-9.7778115918717	NA	NA	0.711485716614649	0.73380453385238	conserved	Conserved
FBgn0034958	-11.6856014644791	26.8647413836928	0.00443721289898899	2.65655042941452e-05	6.63639628642792e-05	quad	Decrease
FBgn0000524	-10.2289011654575	21	0.0598950930481994	2.45872442127214e-29	5.57255115433448e-28	lm	Increase
FBgn0034879	-8.8418346846412	21	0.0551402723273134	1.76959767437357e-14	1.27428881522794e-13	lm	Increase
FBgn0037788	-9.98988987620785	21	-0.0438552318868246	4.43242238839504e-07	1.45252661547569e-06	lm	Decrease
FBgn0034878	-11.1619197045656	21	0.0387423319522537	0.000832925804166368	0.00153399753494938	lm	Increase
FBgn0022700	-12.8832780013982	19.8648973630384	0.0200072569613151	5.43448433599021e-09	2.28417455585459e-08	quad	U
FBgn0058002	-7.93322628983576	22.0464276270566	-0.00581601925287533	0.00352899104979126	0.00562735570240326	quad	Bell
FBgn0010379	-9.32265869588441	26.7692019272217	-0.00577280639874649	0.00250955602933783	0.00414732349755814	quad	Increase
FBgn0023081	-11.1394903564322	23.9017313987353	0.00387227464768976	0.00280418296961876	0.00458570169851759	quad	U
FBgn0034585	-11.213835509625	NA	NA	0.952705211106438	0.957784005734143	conserved	Conserved
FBgn0011824	-9.37144405135385	24.7464582437295	0.00524578082970584	2.97424709391838e-06	8.54665684393823e-06	quad	Decrease
FBgn0025815	-9.48999322595519	21	0.0427026056368719	1.03457620283919e-05	2.75661923532497e-05	lm	Increase
FBgn0034976	-15.5655958143165	NA	NA	0.128106204272634	0.145560508323318	conserved	Conserved
FBgn0020312	-10.418478797713	21	0.0204279794552995	0.0204922681415127	0.0264591422392998	lm	Increase
FBgn0041582	-9.60753400882048	21	0.04983220703882	1.2385701048246e-22	1.74440365664855e-21	lm	Increase
FBgn0034982	-8.98376170035598	21	0.0542831105792723	8.30275707842548e-15	6.18837114085479e-14	lm	Increase
FBgn0034894	-11.4283132462146	NA	NA	0.247428119313083	0.272752184022749	conserved	Conserved
FBgn0028336	-7.21954695925297	23.4848296554371	-0.00372559415350641	0.0152983931306042	0.0205079720145371	quad	Bell
FBgn0039955	-9.85490016989856	19.0609176237574	0.00342248686848099	0.0174175277164048	0.0229395426967276	quad	U
FBgn0038017	-13.9209538076207	21	-0.148928776895712	2.58391212134647e-36	8.5801334394877e-35	lm	Decrease
FBgn0028474	-9.9197050217494	21	0.0193791516667525	0.00946281666338833	0.0134481519338215	lm	Increase
FBgn0263511	-13.952842797092	21	-0.0638452377765811	6.11141347603979e-18	6.01216315876158e-17	lm	Decrease
FBgn0040322	-10.6467691443398	21	-0.0327591701217879	5.36632037135941e-08	1.99317622117195e-07	lm	Decrease
FBgn0001218	-8.30581851805393	NA	NA	0.594077469512471	0.620006714814362	conserved	Conserved
FBgn0085661	-15.461831564652	21	-0.141219185437295	4.18641761448602e-17	3.81781423875801e-16	lm	Decrease
FBgn0001986	-10.5611590625969	22.7687203106612	0.00568492809075723	0.000897859270140822	0.00164451226041003	quad	U
FBgn0002524	-9.08466860209004	27.7905692177737	-0.00316992088664671	0.000719289315491704	0.00134731947307713	quad	Increase
FBgn0029763	-8.67790396007715	21	0.069872514017274	4.68313363685428e-40	1.9183574057524e-38	lm	Increase
FBgn0001977	-8.72571684929354	26.843676016987	-0.00724743053012967	2.71180889191569e-09	1.18723302123072e-08	quad	Increase
FBgn0041713	-9.01810042702059	12.649205268061	-0.00466696869830316	0.00986444253625453	0.0139514791495492	quad	Decrease
FBgn0011761	-4.45630192153175	25.4235363276229	-0.0129689361637382	2.34051570807859e-10	1.14393420548878e-09	quad	Increase
FBgn0029753	-11.2873592507577	21.225489988146	-0.00638107760995081	0.000119687187810992	0.000262801722796763	quad	Bell
FBgn0003416	-10.4151077800144	NA	NA	0.777445242563719	0.796409265083978	conserved	Conserved
FBgn0026261	-11.3828832912842	NA	NA	0.499149123645842	0.528103682739514	conserved	Conserved
FBgn0004227	-10.5943194168116	24.2587335817661	0.00548242355050123	1.27663514227428e-05	3.35788638079774e-05	quad	Decrease
FBgn0038376	-8.43001588443354	29.6529138590899	-0.00212825780933122	0.00611954408151424	0.00918528954718949	quad	Increase
FBgn0030745	-9.50851232519586	21	-0.0714394999307975	3.0423196140923e-55	2.45225681797198e-53	lm	Decrease
FBgn0004367	-12.3405249788665	21.2195017273555	0.00553845432825582	0.0344122425503478	0.0416556090941899	quad	U
FBgn0011726	-6.8591412476931	26.5790767344966	-0.00479402756680854	0.00143149987980255	0.00250531278210935	quad	Increase
FBgn0010611	-7.7130783073978	22.4648624428293	-0.00752540905382181	2.11429063074527e-05	5.3730828513346e-05	quad	Bell
FBgn0010438	-8.73436237520322	27.7327616014529	-0.00384245941400608	0.0155794121747809	0.0208399658306926	quad	Increase
CG4346	-12.7018395819588	16.5928739607947	-0.00866077743637638	6.1823156061361e-06	1.70414353235881e-05	quad	Decrease
FBgn0000037	-14.1833444943403	26.962103164236	0.00733321996100835	1.03677515279153e-05	2.7596718114917e-05	quad	Decrease
FBgn0030434	-9.40035275488252	27.3814698516034	-0.00379140532303018	0.00405880939533462	0.00635560079999523	quad	Increase
FBgn0034660	-10.4411629403217	12.1962713194875	-0.00626425408694041	3.43387319539068e-06	9.79776265713099e-06	quad	Decrease
FBgn0038767	-10.376507368809	27.3049952275535	-0.00641938181632814	3.39652646563634e-08	1.29573595511585e-07	quad	Increase
FBgn0030753	-10.2029041652232	NA	NA	0.148318821707554	0.167243526959274	conserved	Conserved
FBgn0038765	-12.0939260164076	21	0.0761784485145345	9.02302853999286e-46	4.8748740679583e-44	lm	Increase
FBgn0005771	-10.2749084402732	21	-0.0601961694637997	2.98120700468753e-23	4.44070998686317e-22	lm	Decrease
FBgn0031894	-13.550594156486	17.8621411942231	0.00910250692688365	1.08739046903902e-06	3.35343034188368e-06	quad	Increase
FBgn0038746	-9.92044496002271	21	0.0318171274257328	0.00012722636043198	0.00027789061899424	lm	Increase
FBgn0030766	-11.5895058502971	21	0.043697947202267	3.96411750781424e-07	1.30720404126042e-06	lm	Increase
FBgn0086693	-14.1595159493075	21	-0.0481535192745811	2.91914422771361e-06	8.40104997293335e-06	lm	Decrease
FBgn0038745	-9.73828656961524	NA	NA	0.146122653324402	0.164953232434764	conserved	Conserved
FBgn0010414	-12.1665566545036	28.8849209967014	0.00363860941095749	0.00370944351543277	0.00588039459742277	quad	Decrease
FBgn0038373	-13.8480334447302	21	-0.0548602924880315	0.0317853919985209	0.0388903161984596	lm	Decrease
FBgn0002940	-5.70431435294767	20.249879019768	-0.00389729498030979	1.78505011914121e-07	6.14590972814895e-07	quad	Bell
FBgn0034734	-11.1312256046007	24.4058837897452	0.00651713845222382	0.000416981977784875	0.000822849924572522	quad	Decrease
FBgn0035006	-12.8512201533052	NA	NA	0.691916966089914	0.71480207504586	conserved	Conserved
FBgn0021761	-11.2257185951554	16.8646932671886	0.00404392493422827	0.00249884940000122	0.00413031251083383	quad	Increase
FBgn0029932	-10.2760995485531	21	-0.0600098645374359	2.78068478405345e-08	1.0735011362153e-07	lm	Decrease
FBgn0027342	-10.0671888717539	21	0.0326259266845576	1.39556498428075e-08	5.59065010736918e-08	lm	Increase
FBgn0030435	-9.3301798381497	29.3995088773225	-0.0033513073390642	0.01888399240318	0.0245922480872683	quad	Increase
FBgn0030433	-8.47533623402552	29.2618395512567	-0.00442745474101783	0.00128947052801205	0.00227989703298787	quad	Increase
FBgn0011260	-10.8462713008544	NA	NA	0.726758337986573	0.748243674101339	conserved	Conserved
FBgn0038742	-8.32412592178704	24.9520638156749	-0.0069923911649351	4.13308315410338e-11	2.16965158220921e-10	quad	Increase
FBgn0035036	-12.2989742329704	NA	NA	0.338211383921835	0.366663613564585	conserved	Conserved
FBgn0033820	-8.43054973774834	21.7941688413766	-0.0136980185854062	1.36754847391636e-09	6.17373396422494e-09	quad	Bell
FBgn0262647	-10.1375297371841	NA	NA	0.6246309181051	0.649249794765024	conserved	Conserved
FBgn0032348	-11.4620307380147	21	-0.0224005338158057	0.0125166426963977	0.0171539618470444	lm	Decrease
FBgn0034733	-10.1387910104234	24.3040148125383	0.00784872415396893	1.28008725027682e-10	6.41648548972759e-10	quad	Decrease
FBgn0027546	-13.687283751187	30.8435595495074	0.00499179985234251	0.00127687365795746	0.00226122470079462	quad	Decrease
FBgn0027600	-10.2483682097131	5.97793882849082	-0.00601096849247402	0.00902647420692659	0.0129254455155059	quad	Decrease
FBgn0034909	-10.017083103001	21	-0.0214498493817311	0.000104377070221781	0.000231389718348756	lm	Decrease
FBgn0022029	-10.7708774899886	21	-0.0283516255640881	0.022283241520961	0.0284991681384524	lm	Decrease
FBgn0010278	-10.0000856261441	21	0.0510266633884212	0.00479044965612524	0.00737417901016045	lm	Increase
FBgn0034225	-9.35259252398392	NA	NA	0.0542161988676674	0.0634458386233855	conserved	Conserved
FBgn0243511	-10.3670494706878	21.5197271298722	0.00636153986872615	0.00342058871258431	0.0054763389688099	quad	U
FBgn0013433	-14.3476602384987	26.343997096419	0.00662580118396011	0.000814800177798715	0.00150451279828157	quad	Decrease
FBgn0034229	-9.34397160160474	28.4060808401844	0.0032952296253533	0.0352813636222597	0.0425581980937106	quad	Decrease
FBgn0038766	-13.365843878619	21	0.051057129673422	0.037123968084591	0.0444908946049745	lm	Increase
FBgn0032195	-9.21588676107698	26.7192635084443	-0.00394560588595111	0.00124092286624314	0.00220302380960927	quad	Increase
FBgn0034139	-13.3816460186878	21	0.0284032191372982	0.00874156853894767	0.0125841822766501	lm	Increase
FBgn0027556	-11.2195023285253	25.6947551885844	0.00783967919520023	7.39707201367996e-07	2.33967515116238e-06	quad	Decrease
FBgn0034258	-8.02932930997811	NA	NA	0.409003671394432	0.438390530357892	conserved	Conserved
FBgn0034271	-11.5510022463608	NA	NA	0.80172333044012	0.818762101537652	conserved	Conserved
FBgn0034275	-11.0536025859741	21	-0.0472708159723055	1.91340310547967e-12	1.14613719581925e-11	lm	Decrease
FBgn0022740	-14.1561273602968	NA	NA	0.0678924693036782	0.0788685763238335	conserved	Conserved
FBgn0027572	-9.51269903611505	21	-0.0166171816923353	0.0142268586530041	0.0192392710373124	lm	Decrease
FBgn0260747	-8.77170867696256	NA	NA	0.0680602457803326	0.0790451030181762	conserved	Conserved
FBgn0029687	-9.95210884183557	21	0.0209339198868396	0.0329561764265881	0.0400955868947877	lm	Increase
FBgn0026309	-11.2421410975167	21	0.0399009250473629	1.33309316031058e-07	4.68010752978723e-07	lm	Increase
FBgn0030828	-8.9599806804651	20.1315152487277	-0.00933796137547632	4.83880687143632e-05	0.000114552048034121	quad	Bell
FBgn0038038	-8.45960825504266	21.0706785766506	-0.00855627207363604	0.000102987973999809	0.000228798577490129	quad	Bell
FBgn0027835	-10.2884875929328	23.2865224669553	0.00915161087845013	2.00185772858209e-06	5.92846459175644e-06	quad	U
FBgn0019949	-11.8300459218692	21	-0.0342761848572526	0.0380366764715487	0.0454207031368665	lm	Decrease
FBgn0038039	-8.19756805100748	28.2999164788529	-0.00570223714086183	0.000114777922577907	0.000252744070536722	quad	Increase
FBgn0013763	-8.72181737919455	21	0.0152278360439847	0.00668379848036598	0.00993524179227513	lm	Increase
FBgn0034354	-9.90769089380598	20.7683433101525	-0.00811702431778259	6.11339126797969e-14	4.17943541200116e-13	quad	Bell
FBgn0086134	-7.68660509165351	25.7983964042088	-0.00544378255647191	1.37774577551693e-10	6.87154143028529e-10	quad	Increase
FBgn0014019	-10.3253099162556	19.7278937114979	-0.00457166450941131	0.00897852980929358	0.0128752375098837	quad	Bell
FBgn0010497	-8.5617995248868	NA	NA	0.11989919918775	0.136584510586	conserved	Conserved
FBgn0037908	-13.0520267910697	21	-0.08603314679821	3.70735265823369e-28	7.56224282021341e-27	lm	Decrease
FBgn0032409	-12.1095948210406	NA	NA	0.0941502797436572	0.108177037135056	conserved	Conserved
FBgn0261786	-11.1311904678073	21	0.0314643159647579	0.00310538841908792	0.00502320071998442	lm	Increase
FBgn0010501	-10.0843205650036	NA	NA	0.505729814566713	0.534358475767634	conserved	Conserved
FBgn0032213	-9.4283395648727	21	-0.021895436551771	0.00257368393655664	0.0042448796940402	lm	Decrease
FBgn0005322	-9.68687659751619	21	0.0337470379084956	1.27642136166081e-06	3.89433196269835e-06	lm	Increase
FBgn0004795	-9.9969916787628	21	0.035155116095538	5.12710156518875e-05	0.000120833247215425	lm	Increase
FBgn0011294	-12.1455682082725	24.2154859520472	-0.0110202129764305	0.00232901856207797	0.00387652631606483	quad	Increase
FBgn0030838	-9.71629564154349	26.1258786129444	-0.00246835229975403	0.0179143190058377	0.023504019225958	quad	Increase
FBgn0034893	-10.0607088386962	21	0.0109809669774106	0.043048706909422	0.0507815207789063	conserved	Conserved
FBgn0038819	-7.45884386225141	5.12865317092245	-0.0124075712581594	2.75913127741674e-06	7.97268491407352e-06	quad	Decrease
FBgn0261119	-9.35381390607979	21	0.029277348079015	9.63140694375658e-07	2.99613795215833e-06	lm	Increase
FBgn0034158	-11.1502040248067	NA	NA	0.687107299051338	0.710347274929471	conserved	Conserved
FBgn0030603	-8.56834603895868	28.3513329901457	-0.00366343023751952	2.79432781668916e-06	8.06273283135339e-06	quad	Increase
FBgn0034908	-12.2854164148663	NA	NA	0.461390450915522	0.490647681338509	conserved	Conserved
FBgn0030605	-8.23575133045386	20.8296245392196	-0.00548509811185493	0.00313865223287674	0.00506962331409228	quad	Bell
FBgn0010768	-11.8891411315206	30.1772701029157	0.00214024134413981	0.0378356541858528	0.0452461550116773	quad	Decrease
FBgn0030607	-10.0021086350824	22.952617442545	-0.00362103322352487	0.000222690688670026	0.000463996963363959	quad	Bell
FBgn0024234	-9.77733167880384	21	-0.0213202647913739	0.0167488744313466	0.0221699112622579	lm	Decrease
FBgn0263667	-11.5083888915265	NA	NA	0.981418804439777	0.983522179915208	conserved	Conserved
FBgn0261794	-10.419280237341	33.7259928848166	0.00308006579043976	0.00395044732061752	0.00620341256395477	quad	Decrease
FBgn0034920	-10.9513551262173	21	-0.0863320749520586	2.82377881178028e-13	1.83151649732277e-12	lm	Decrease
FBgn0032210	-12.039496622078	21	-0.0487307703035027	2.24359532944679e-15	1.76433794790092e-14	lm	Decrease
FBgn0032208	-9.88356473303374	25.3258707460673	0.00319953091266914	0.00998116917895777	0.0140866684472865	quad	Decrease
FBgn0038058	-12.0968981381167	NA	NA	0.125521853689623	0.142810577988364	conserved	Conserved
FBgn0030839	-10.5240202170433	21	0.0477526299996871	4.16478042936314e-13	2.64130586240384e-12	lm	Increase
FBgn0032197	-11.3015711539047	21	0.0374703311062584	0.000115619721294179	0.000254429571628208	lm	Increase
FBgn0030853	-7.85853564176835	19.757980891225	-0.00438666734656219	0.0108336831201612	0.0151085060396276	quad	Bell
FBgn0032196	-9.45512837354504	29.5653124314527	-0.00447507841737935	0.0228511832567365	0.0291212006440241	quad	Increase
FBgn0025186	-12.2950168536563	NA	NA	0.637728802111365	0.661900246843519	conserved	Conserved
FBgn0034291	-14.7591960848273	23.4528388377533	0.0113648819892066	0.00981505758737631	0.0138859775300313	quad	U
FBgn0034290	-10.1716800233747	22.072097931392	-0.00842675848893252	7.41108024316095e-05	0.000169335049325212	quad	Bell
FBgn0003701	-12.6601785143621	29.1719014548222	-0.00614222184183436	0.00317367013308963	0.00512039273288634	quad	Increase
FBgn0026316	-8.02600569407952	24.8398093062603	-0.0072964012710857	1.03648874457557e-12	6.32846976300111e-12	quad	Increase
FBgn0013272	-8.45018269497174	21	-0.0418585995118715	8.80915166149538e-31	2.16332852227632e-29	lm	Decrease
FBgn0038049	-8.38688444020543	26.7553547432727	-0.0033188512311414	0.00846777012068864	0.0122209527437814	quad	Increase
FBgn0025830	-11.8423775592874	NA	NA	0.446707865547499	0.476097794428157	conserved	Conserved
FBgn0086687	-5.47951061037355	21.5009193678356	-0.00893386905300615	1.25013808447349e-07	4.4199257708923e-07	quad	Bell
FBgn0028523	-12.1981903984067	21	0.0158302626550839	0.0427415448778724	0.0504608718467204	conserved	Conserved
FBgn0038400	-7.12613448769991	25.473980204258	-0.00375133808363568	0.0252300001494098	0.0317759389482549	quad	Increase
FBgn0029843	-11.314733930365	26.6181936695456	0.00519947509693764	9.8186742071003e-05	0.000218910659602872	quad	Decrease
FBgn0038401	-10.5752012693093	21	0.0459142913221246	1.09652505004965e-10	5.52686226689171e-10	lm	Increase
FBgn0029831	-10.0015024323639	21	-0.027014628912838	0.00135554311385598	0.00238658682807654	lm	Decrease
FBgn0030912	-14.5037475834193	25.5644919838883	0.00547963647353556	0.0111984440324355	0.0155650741349177	quad	Decrease
FBgn0004638	-10.2865055579303	21	-0.0330601202369698	6.51664615678001e-05	0.000150320513124893	lm	Decrease
FBgn0024491	-8.91881341307883	28.1246809084815	-0.00755637628222789	3.82642301737329e-07	1.26555585898895e-06	quad	Increase
FBgn0029828	-9.30391845914318	21.2717591317464	-0.00761016315681577	0.000455324172037232	0.000891646767145794	quad	Bell
FBgn0086370	-8.78016834905615	25.3234644843927	-0.00703621330314259	9.40309270135362e-07	2.9324153369744e-06	quad	Increase
FBgn0030914	-11.9507639310998	21	-0.0974468423789893	4.58207706066478e-42	2.07230136748165e-40	lm	Decrease
FBgn0004872	-9.83381493956719	NA	NA	0.356078773039615	0.384674377056955	conserved	Conserved
FBgn0038337	-10.7135253658674	23.7303975364107	0.00763292759221318	8.70069181082328e-09	3.56261428304706e-08	quad	U
FBgn0038407	-8.94172536755433	21	-0.0223526234679285	0.00901128917392213	0.0129166549968954	lm	Decrease
FBgn0004197	-14.4802718798729	25.0461432134975	0.0105818310680719	2.39970973925239e-08	9.37284050169114e-08	quad	Decrease
FBgn0015756	-5.74773458095332	25.4857929027945	-0.00493005828707955	0.00204921920124733	0.00346037268397822	quad	Increase
FBgn0022355	-7.90454376668063	22.5698443052022	0.0133154650737235	1.50513979477656e-06	4.54909956117076e-06	quad	U
FBgn0001341	-11.7939067302977	24.415463290901	0.00846069111729185	7.29748453918289e-05	0.000166945200204012	quad	Decrease
FBgn0033859	-12.6358684628548	22.5920426019267	0.00716752590738119	0.00584490065279736	0.00880877292290555	quad	U
FBgn0032343	-12.3058815197095	21	0.0424250046953749	4.09354593876527e-09	1.74775701230068e-08	lm	Increase
FBgn0003575	-10.64574945797	22.584685106716	0.00464653685559411	0.0014886337257462	0.00259349731372377	quad	U
FBgn0008635	-8.46412081623267	NA	NA	0.213802579150083	0.237624461092525	conserved	Conserved
FBgn0030631	-9.90109204073245	21	0.0211987636926595	0.00116758838146977	0.00208356469787366	lm	Increase
FBgn0027582	-11.0570103130865	22.0647979912969	0.00695371711927171	7.59645382529995e-12	4.2944884606263e-11	quad	U
FBgn0032346	-9.33287583503935	21	0.064731612024526	7.83432889011317e-52	5.40028394873663e-50	lm	Increase
FBgn0028700	-8.23832205006412	25.4480759389789	-0.0103402905448312	1.37184447199762e-27	2.71516544507252e-26	quad	Increase
FBgn0024184	-14.2677751172799	21	-0.0238073422508367	0.00937382203494166	0.0133482477901755	lm	Decrease
FBgn0032350	-7.62168622082613	24.9094010575653	-0.00232999360165809	0.00163099364473312	0.0028121065170101	quad	Increase
FBgn0030921	-12.3742808035242	21	-0.052684671996244	1.384366651063e-14	1.00924468835702e-13	lm	Decrease
FBgn0033872	-10.9278425307156	21	-0.087769176040439	3.19089545217741e-74	4.30986487088016e-72	lm	Decrease
FBgn0033873	-10.4022907475102	23.6059799233048	0.00693585649134419	0.00451856902066928	0.00699552313531435	quad	U
FBgn0033875	-9.94044042337399	17.1597271184011	-0.00614803256792247	9.56861076765159e-15	7.06338734288609e-14	quad	Decrease
FBgn0004832	-9.67298904292822	26.164020403748	-0.00928360863754227	2.66321024764566e-16	2.27705615271329e-15	quad	Increase
FBgn0030926	-10.272976097231	17.2079710785856	-0.00465213646911036	0.000692775912283085	0.00130204874826428	quad	Decrease
FBgn0034277	-10.2549476033644	NA	NA	0.632651302215816	0.657176238375294	conserved	Conserved
FBgn0034276	-13.8783666124956	21.7967091480487	0.0238917054001168	6.98486320688607e-27	1.3197298251952e-25	quad	U
FBgn0030930	-8.89617091227905	21	0.0552641599966023	6.89743352342372e-15	5.18734748432055e-14	lm	Increase
FBgn0030870	-8.95551716378625	22.9290850795792	-0.00444510130224711	3.34106195893934e-09	1.44187885490495e-08	quad	Bell
FBgn0034270	-11.2884074901414	NA	NA	0.236613965716475	0.261610241961965	conserved	Conserved
FBgn0032287	-9.78701467609814	NA	NA	0.0975210152043851	0.111947002063607	conserved	Conserved
FBgn0025827	-10.3930534073437	20.1494033326997	-0.00675743099966371	1.21207751213836e-06	3.70707305196539e-06	quad	Bell
FBgn0034162	-9.00923503094125	19.3137863605441	-0.00443906199309574	0.014721548495914	0.0198331145999003	quad	Bell
FBgn0029689	-10.8763777254556	21	-0.0135691105111254	0.0281458301018456	0.0349462822196207	conserved	Conserved
FBgn0046999	-11.8129523702162	16.6881436786703	-0.00610846396297917	0.0090662258416019	0.0129663300112927	quad	Decrease
FBgn0034165	-11.434283619668	20.2073831943621	-0.0032247197562824	0.0350413279522468	0.0422992841645781	quad	Bell
FBgn0029688	-10.2143746776793	28.5525755008217	0.00299632391058854	0.0207471961932675	0.026739938871916	quad	Decrease
FBgn0030932	-6.7030916358026	28.3542260514762	-0.00464914128363497	0.00563844918597261	0.00853753970819516	quad	Increase
FBgn0261648	-13.5257513790267	21	-0.142516762368744	2.41256778345834e-38	8.9641691433703e-37	lm	Decrease
FBgn0034166	-12.2027558448412	17.199224273055	-0.0074750038084764	0.000707286973098198	0.00132583145088456	quad	Decrease
FBgn0032361	-10.5783670239094	21	-0.0121253216080465	0.00391560801451523	0.00615837956020137	conserved	Conserved
FBgn0010409	-7.95150482730052	NA	NA	0.545863741794123	0.573581591592963	conserved	Conserved
FBgn0004784	-10.6308914366899	30.1316846193116	0.00213617224811795	0.0308037879386163	0.0378375151095576	quad	Decrease
FBgn0032509	-8.9099619860039	21	0.0385005631577526	1.57216405732661e-12	9.4718383080045e-12	lm	Increase
FBgn0028956	-12.417409123714	20.8548013031792	0.00506424229410189	9.57638151019641e-07	2.97994810692444e-06	quad	U
FBgn0030941	-10.9659487421511	21	-0.0570321883891724	2.68995810610415e-12	1.59278028853738e-11	lm	Decrease
FBgn0027506	-9.4865481682229	NA	NA	0.0585191083259446	0.068337245906977	conserved	Conserved
FBgn0001079	-11.7588991998889	NA	NA	0.523379564203169	0.551637534979508	conserved	Conserved
FBgn0021818	-11.9638860249037	21.6268707161795	0.00692651858907822	3.77298306040582e-05	9.13762192603736e-05	quad	U
FBgn0032513	-9.9095413627343	21	0.0314497962417381	4.92565774454342e-06	1.37673235896844e-05	lm	Increase
FBgn0004959	-11.5365128637936	26.4527512486358	0.00634345012871984	0.0135067192797509	0.0183722998368414	quad	Decrease
FBgn0030945	-9.66763794791681	28.7797711791788	-0.00377901564508415	1.82284064904617e-05	4.68121590113476e-05	quad	Increase
FBgn0030946	-10.7199539194628	22.5928917535431	0.00530665331013089	0.00477819833897491	0.00735871993806691	quad	U
FBgn0034172	-10.229600200681	28.4447874394654	-0.00285873699248764	0.0126414461504741	0.0172847133069752	quad	Increase
FBgn0004580	-10.4034646119235	21	-0.109801542468099	1.26498470265375e-101	3.61243488657835e-99	lm	Decrease
FBgn0011676	-12.1945741979213	21	-0.0940900305122782	5.97716885686554e-37	2.05298291149042e-35	lm	Decrease
FBgn0032296	-10.8957058657416	21	-0.0249322420577995	0.00268338342547383	0.00441343053111913	lm	Decrease
FBgn0032395	-12.917201541174	25.1395781371393	0.0067263275662349	0.0115187855438465	0.0159570702024596	quad	Decrease
FBgn0032397	-10.6469609147702	21	-0.0389037919901699	0.000325055157473953	0.00065595120108059	lm	Decrease
FBgn0032398	-11.1636337796638	NA	NA	0.0549648756273845	0.0642993834147598	conserved	Conserved
FBgn0032400	-7.68761602816627	25.3748832931802	-0.0029257072839103	4.74150600828312e-05	0.000112568533379548	quad	Increase
FBgn0032399	-12.5409835935036	20.0448395907759	0.00691236152835492	5.88530655591393e-12	3.3594311265768e-11	quad	U
FBgn0032401	-13.4227667789545	20.1418246897247	-0.00241226713818215	0.0379112216899634	0.0453040005728341	conserved	Conserved
FBgn0010383	-10.5838587661433	16.9286119178051	-0.00649695464296547	5.87018400882805e-11	3.03687832133729e-10	quad	Decrease
FBgn0030884	-11.1621198759648	21	-0.0541168765390888	5.79025009583435e-09	2.42148743547549e-08	lm	Decrease
FBgn0032633	-10.8867718929183	21	-0.0163096771093692	0.0279507372684946	0.0347256207580613	lm	Decrease
FBgn0040071	-11.3225028261182	21	-0.0493132165565051	4.2078417437534e-16	3.53423346460632e-15	lm	Decrease
FBgn0029737	-8.66575768800973	26.0969753154611	-0.00327803313156782	0.00323755844952685	0.00521253168540929	quad	Increase
FBgn0026721	-10.1131698197081	21	-0.0274185124228586	2.53126212649145e-05	6.33925456133351e-05	lm	Decrease
FBgn0034191	-12.2273434065219	20.3780787881121	0.00453156073173385	0.00975774953668363	0.0138162213655125	quad	U
FBgn0029723	-10.8758140179861	23.0049694762957	0.00644882697514508	9.2754428608934e-06	2.4934925065796e-05	quad	U
FBgn0029722	-14.7975249215633	21	-0.060095183946155	0.00783179532766268	0.0114210530047316	lm	Decrease
FBgn0030091	-11.1137985610804	22.3139060061768	0.00859161796581574	4.70041845401078e-11	2.44946206714483e-10	quad	U
FBgn0041181	-10.7547647220511	21	-0.122447355640049	2.01750921402328e-113	7.2017873550581e-111	lm	Decrease
FBgn0263395	-10.7553662654371	25.132218930167	0.0036212829644601	0.0125751642369232	0.0172176537940821	quad	Decrease
FBgn0032517	-11.9699952755967	21	-0.0262525356185067	0.00997836265824492	0.0140846963379689	lm	Decrease
FBgn0031961	-11.5756931493618	21	0.0711488646613376	2.49899721365747e-49	1.54181957719175e-47	lm	Increase
FBgn0031959	-12.4330854551338	21	-0.124334861830276	4.44077557282844e-45	2.33608167633791e-43	lm	Decrease
FBgn0045038	-10.8463135552523	NA	NA	0.430938152193862	0.460419757474896	conserved	Conserved
FBgn0004177	-7.59210885966426	26.539487868186	-0.00446897762715601	8.81613073864118e-07	2.75710972255064e-06	quad	Increase
FBgn0025687	-12.0626956277724	24.2819913509894	0.0117916818545285	6.19155178162464e-14	4.22997676400125e-13	quad	Decrease
FBgn0038593	-11.5785128817568	NA	NA	0.213426538715553	0.237259287561111	conserved	Conserved
FBgn0031948	-12.7214536673866	23.1428014999233	0.0103513043433287	1.42596492724967e-51	9.76199962182223e-50	quad	U
FBgn0031947	-10.6636802198561	21	0.0278558846304022	0.0405361528542312	0.0480046028173034	lm	Increase
FBgn0031945	-14.3782814590411	29.7439930544974	0.00461070796247248	0.0151256921843224	0.0203036923693664	quad	Decrease
FBgn0031944	-14.9258033803619	21	-0.112329045675779	8.17035316903676e-12	4.61110558580025e-11	lm	Decrease
FBgn0001301	-10.9848028190615	16.0996045989665	0.00228864289538508	0.032251935967853	0.0393680110873912	quad	Increase
FBgn0031940	-7.75685868093334	12.8479246264258	-0.0221736242549267	3.98964690371166e-79	6.32960647660286e-77	quad	Decrease
FBgn0014454	-8.44062090417596	6.76095045090937	-0.0113032488230067	3.4615506569024e-08	1.31903159800761e-07	quad	Decrease
FBgn0010389	-12.0248095470241	21	-0.0638727641907997	2.10694615696064e-22	2.91271463884116e-21	lm	Decrease
FBgn0004003	-11.162587458701	24.4029606329729	0.00706959666876928	0.0013402221861254	0.00236210910779816	quad	Decrease
FBgn0036790	-14.1863788814902	21	-0.0877165367221237	9.91589757191001e-19	1.04988767194111e-17	lm	Decrease
FBgn0030973	-9.93761108758948	28.1499701605288	-0.00375117403360993	0.00450585227825023	0.00697907849389602	quad	Increase
FBgn0030974	-9.10549376092638	21	0.0361046006742022	1.84674124421114e-09	8.24762231273027e-09	lm	Increase
FBgn0015799	-8.87058606624573	21	0.0360986440593106	2.33756688048038e-10	1.14305190657541e-09	lm	Increase
FBgn0029082	-15.3381619400177	21	-0.135407041073722	4.63531065993353e-16	3.87373997040432e-15	lm	Decrease
FBgn0030890	-8.55120514596862	25.8757143129514	-0.0042570788838909	2.4935991199955e-05	6.25747507013684e-05	quad	Increase
FBgn0036738	-8.5231471051396	22.9868415886047	-0.0197393019646172	0.0026274534980767	0.00432571202656508	quad	Bell
FBgn0036157	-12.2690753740947	NA	NA	0.18391910008645	0.205577209278021	conserved	Conserved
FBgn0028538	-12.466946191652	22.9915254032804	0.00746538552464472	0.000194712362972424	0.000410840208551695	quad	U
FBgn0002579	-5.47757225781083	25.8463235760644	-0.00601831235438817	0.000578593298362037	0.00110722573561719	quad	Increase
FBgn0001994	-10.2090715325711	NA	NA	0.344000286898028	0.372471332200822	conserved	Conserved
FBgn0038610	-9.46515475254672	21	-0.070676747462803	4.80737948550613e-15	3.6679204547812e-14	lm	Decrease
FBgn0038613	-11.0385211918188	20.1898542585043	-0.0196807425099943	2.45993253635688e-05	6.1854152706634e-05	quad	Bell
FBgn0027841	-10.7190442327658	21	0.0299112266582516	0.00593379326671298	0.00893038076558407	lm	Increase
FBgn0038638	-12.8764660224213	26.2381435840885	0.00554672351360218	0.00124050138052684	0.00220266677888893	quad	Decrease
FBgn0038641	-14.2023389871016	21	-0.0830254155102803	1.32575038284237e-06	4.03375192587808e-06	lm	Decrease
FBgn0038565	-14.3754238893085	NA	NA	0.329804005072065	0.357992075444753	conserved	Conserved
FBgn0038118	-11.9701383002099	NA	NA	0.793082443187892	0.810979789436577	conserved	Conserved
FBgn0031003	-9.94665888274201	21	0.044862423918547	2.69905596125309e-15	2.10593788701988e-14	lm	Increase
FBgn0001150	-15.625298890118	23.3926350052569	0.0128955063321906	5.92458173825177e-05	0.000137968766248431	quad	U
FBgn0031006	-9.62478472863886	21	0.0150543528553596	0.0432629376719048	0.0510161706029599	conserved	Conserved
FBgn0031012	-11.4943947005354	21	-0.0676935944928651	2.65055929263669e-16	2.27012340444762e-15	lm	Decrease
FBgn0026250	-9.03396994714741	22.5619217859755	-0.0020245286133195	0.00669661984803064	0.00995134037779754	conserved	Conserved
FBgn0259834	-11.0819224446198	24.0320573566311	0.00532260559333575	0.00634485883352536	0.00948199839277107	quad	U
FBgn0034002	-10.9485849868676	21	-0.0246812272089179	5.11458525923652e-07	1.66190766144568e-06	lm	Decrease
FBgn0003328	-10.5538293975803	21	-0.0171502586364073	0.0199229536002853	0.0257940312480378	lm	Decrease
FBgn0024315	-10.2513452861508	27.0443561827979	0.00634378046149407	1.8913700418967e-13	1.25028065930936e-12	quad	Decrease
FBgn0002643	-10.7602246353056	24.4692219228132	0.00404861902059375	0.00641329106574681	0.00957157595970425	quad	Decrease
FBgn0034009	-12.7324301142932	20.2895375415302	0.00572367421911014	0.00451687724632485	0.0069939873086006	quad	U
FBgn0013750	-9.37401506889027	27.0604647688401	-0.00200633654724751	0.0161034650501889	0.0214262690597228	quad	Increase
FBgn0034010	-13.4487196358834	21	-0.106776149601906	7.51828432498448e-26	1.32531308339012e-24	lm	Decrease
FBgn0034013	-13.084510706255	25.9881044725383	0.00763134118479814	5.84461261255443e-10	2.74903073235207e-09	quad	Decrease
FBgn0011660	-12.2012588139916	21	0.0279288214523872	0.0277382852447073	0.0344909184443952	lm	Increase
FBgn0034021	-6.38190957704327	25.1679208187587	-0.0174834370448729	4.05375264772865e-26	7.23522459179426e-25	quad	Increase
FBgn0030863	-12.1332645613575	21	0.0372700486384444	1.03211356617911e-06	3.18886401668012e-06	lm	Increase
FBgn0034029	-10.2972118951185	NA	NA	0.636225304699701	0.660614161694734	conserved	Conserved
FBgn0024754	-8.87574565276591	21.6919846154028	-0.00437402537829735	0.00530633052603723	0.00808364176310656	quad	Bell
FBgn0013762	-8.54002117451823	26.9458941386414	-0.00646368985032943	9.7817995805478e-07	3.03725028914493e-06	quad	Increase
FBgn0034033	-10.4744660701743	21	0.040832957491916	2.75348644676469e-10	1.33662443105454e-09	lm	Increase
FBgn0030683	-8.75453271966375	27.2181180313595	-0.00939400818375477	2.71142560305814e-11	1.45078687915236e-10	quad	Increase
FBgn0030854	-10.5389098713337	21	0.0189950892971172	0.0041020134297673	0.00641019765955662	lm	Increase
FBgn0034049	-10.2021189948443	NA	NA	0.500280788158106	0.529076973615519	conserved	Conserved
FBgn0034052	-10.105910461399	20.3621577301553	-0.00931234991143213	0.0189381049651606	0.0246595048367353	quad	Bell
FBgn0030852	-13.971216718019	20.7296800784837	0.00746586166973206	4.84721964293423e-05	0.000114724035830281	quad	U
FBgn0030851	-10.9252692370596	15.168941050832	0.00243307175813344	0.0173715919705128	0.0228850746995223	quad	Increase
FBgn0034060	-10.7700282948456	17.2829648362635	0.00424437077963291	0.0186373357088033	0.0243058677465408	quad	Increase
FBgn0034061	-9.1155869923087	25.6372671833297	-0.00363081889433199	0.016357482093599	0.0217122222477453	quad	Increase
FBgn0034062	-13.7243327041557	NA	NA	0.932342696581607	0.939865380971575	conserved	Conserved
FBgn0034063	-10.9473030501441	23.2135695870291	-0.00445282436890915	0.00791552071734134	0.0115228123463191	quad	Bell
FBgn0010590	-7.05759409569863	24.6394409000929	-0.00889209554738996	1.23858861813743e-07	4.38374406454802e-07	quad	Increase
FBgn0034065	-9.94960868471261	21	0.0117726035180996	0.0122063587509811	0.016788572411732	conserved	Conserved
FBgn0034067	-8.96256010710136	21.0742702139332	-0.00355921318905515	3.62470085582944e-05	8.82770103655342e-05	quad	Bell
FBgn0005613	-13.9600276672311	21	-0.102315026457934	2.30542587231132e-15	1.810112458268e-14	lm	Decrease
FBgn0034071	-12.7983663276027	20.7853356625133	0.00838746009495294	8.17778052955082e-05	0.000185050750266834	quad	U
FBgn0033912	-5.48734346982048	26.0527731997939	-0.00372671851357182	0.000358655974787095	0.00071652337957166	quad	Increase
FBgn0014020	-9.5538178781125	21	-0.0350026463578482	0.00369615081485412	0.00586304196071527	lm	Decrease
FBgn0086676	-9.53593283025336	NA	NA	0.160730537167241	0.18081054800074	conserved	Conserved
FBgn0001124	-8.20316804598381	NA	NA	0.438200440016724	0.46762901964202	conserved	Conserved
FBgn0027091	-9.62777767853375	NA	NA	0.490736415835038	0.519808231906656	conserved	Conserved
FBgn0262166	-11.2362761750642	21	0.0564691737764791	8.25848857989847e-09	3.39685569366606e-08	lm	Increase
FBgn0033913	-11.0382595247398	21	-0.0937637609853724	3.77215450537126e-43	1.80395618570267e-41	lm	Decrease
FBgn0033916	-11.6644080646967	NA	NA	0.362394787145303	0.39111714690825	conserved	Conserved
FBgn0026374	-12.6310531168284	29.796336627725	0.00358428075450046	0.0240277880467436	0.0304569441959257	quad	Decrease
FBgn0033917	-10.3765149878887	21	0.0252732970401006	0.00101699985233326	0.0018414698413172	lm	Increase
FBgn0010241	-11.6405870732146	17.653197180585	-0.00898040705497971	1.48586243272378e-07	5.17463240943351e-07	quad	Decrease
FBgn0001220	-7.70484727622413	18.7307251611527	0.00244828176451352	0.00446051053756853	0.00691635166351186	quad	U
FBgn0261270	-8.01390379710624	21	0.0779709468182342	2.89709617597826e-74	3.96664058615106e-72	lm	Increase
FBgn0030699	-11.2526814761817	NA	NA	0.559393143840825	0.586626216838637	conserved	Conserved
FBgn0011606	-11.1363499264346	21	0.0410498801264521	0.0196556019346446	0.0254809003030834	lm	Increase
FBgn0027602	-10.1804821488169	21.6906734088675	0.006543570002888	1.43001612147822e-06	4.33778790111527e-06	quad	U
FBgn0033924	-11.1468144301545	21	-0.039297376727899	0.00355107782822565	0.00565806199475775	lm	Decrease
FBgn0025832	-9.08261316172963	25.9803692651277	-0.00815564443934215	1.58356732358577e-25	2.75265311291126e-24	quad	Increase
FBgn0024238	-9.12920326904132	NA	NA	0.731319353286079	0.752629420932286	conserved	Conserved
FBgn0030837	-9.29936265060396	22.8313844936312	-0.0309464283348775	1.13063095263424e-11	6.28862346776807e-11	quad	Bell
FBgn0012037	-9.70846206091629	21	-0.0321913265046972	0.00281933360072371	0.00460849643465742	lm	Decrease
FBgn0031537	-9.00099561687477	25.4284818465122	-0.00445474195423241	7.09064065014034e-05	0.000162436289933882	quad	Increase
FBgn0021967	-7.55873942478382	21.89545976514	-0.00516626010793663	0.000285515580458079	0.000582631324352491	quad	Bell
FBgn0025833	-13.2644496475979	21	-0.0799549933487637	2.81460321530854e-13	1.82675059331226e-12	lm	Decrease
FBgn0002590	-6.55931948854025	NA	NA	0.151654502571869	0.170908417319408	conserved	Conserved
FBgn0010591	-9.705851146942	22.91501292324	-0.00458125038412744	0.00601347160082334	0.0090410121315026	quad	Bell
FBgn0030685	-10.0716122424263	21	-0.00615940205771352	0.0239163724255782	0.0303240063927	conserved	Conserved
FBgn0019890	-11.3470601971103	21	-0.0505643868483522	0.000497512419471016	0.000965765872803198	lm	Decrease
FBgn0086350	-10.9280092293948	21	0.065321851965929	6.32542095218107e-07	2.02701450519557e-06	lm	Increase
FBgn0031745	-12.8987192310041	28.7695208243561	0.00410406578835076	0.0123102308456055	0.0169151439788049	quad	Decrease
FBgn0030693	-10.7425247521071	23.5076299974177	0.00358512955674429	0.000417965104313986	0.000824464420291749	quad	U
FBgn0028540	-10.0444727795636	21	-0.0415405208869295	2.54437758051759e-07	8.60319821288001e-07	lm	Decrease
FBgn0027093	-11.3895246373272	22.6802937808892	0.00528034043801163	0.00302720270706827	0.00491103571776454	quad	U
FBgn0034499	-12.8249889614053	21	-0.103257065192171	2.52372600459877e-18	2.5634798186956e-17	lm	Decrease
FBgn0002914	-10.8608780221883	NA	NA	0.766514201050772	0.785775327128458	conserved	Conserved
FBgn0264389	-8.13915779008136	25.9963719589554	-0.0105889611404388	1.14048780262291e-11	6.33639554597887e-11	quad	Increase
FBgn0030610	-10.0643631606243	NA	NA	0.333214612289379	0.361537130897996	conserved	Conserved
FBgn0030805	-8.58807912806751	25.1718559746466	-0.0136704172682594	1.60799729138608e-26	2.95439943518454e-25	quad	Increase
FBgn0034497	-6.32103298013197	16.003342472147	-0.0118039114640273	2.11211378249685e-06	6.22914643141222e-06	quad	Decrease
FBgn0000052	-9.07185354492205	23.1541167273917	0.00643571388617673	2.39137939339739e-11	1.28781449552839e-10	quad	U
FBgn0031769	-7.19961487187773	24.1450654738265	-0.0183463325329092	3.35470286970976e-23	4.96744521225912e-22	quad	Increase
FBgn0031771	-7.07024620999569	20.4880968444929	-0.00429002925615562	0.0100450715477454	0.0141628565551862	quad	Bell
FBgn0034496	-10.4631417924165	NA	NA	0.176281858417361	0.197393813004876	conserved	Conserved
FBgn0031773	-11.6855114052808	NA	NA	0.911748706173583	0.920683806648309	conserved	Conserved
FBgn0030719	-9.69605931397088	24.5517376032903	0.00287772163088182	0.00918747831013334	0.013118406529969	quad	Decrease
FBgn0035056	-14.7266750708691	21	-0.0934218816957868	2.92235499150616e-09	1.27161245712251e-08	lm	Decrease
FBgn0004391	-10.2764556316884	19.3840285755594	0.00448661690697602	0.00652702050547097	0.00972794150676884	quad	U
FBgn0003969	-10.2749869944301	22.2259745599743	0.00324155435539243	0.0170806134755914	0.022537390321919	quad	U
FBgn0030662	-12.4098847892798	27.3595064157189	0.00539171972396392	0.00214889475464383	0.00360130836228455	quad	Decrease
FBgn0032921	-9.29376682209625	28.7707688358911	-0.00472425155193221	0.000135787064178802	0.000294657339658516	quad	Increase
FBgn0030672	-7.77831258990331	23.7452193852156	-0.00304662712558893	0.00212387758304962	0.00356595942257365	quad	Bell
FBgn0000454	-7.00450035952483	22.6446575172757	-0.012116184819513	4.82487187740105e-13	3.03108701537546e-12	quad	Bell
FBgn0032514	-8.26458348454383	25.8996662412593	-0.00693504348807145	2.63893910520514e-07	8.90185499713985e-07	quad	Increase
FBgn0032512	-11.2593722819477	NA	NA	0.0665057741510357	0.0773116088206097	conserved	Conserved
FBgn0032511	-9.39459484840705	21	-0.0234912339091258	0.000235081562153779	0.000487780820786178	lm	Decrease
FBgn0034566	-13.600227180072	21	-0.113443203884639	1.48489052627396e-37	5.20753712635377e-36	lm	Decrease
FBgn0034572	-11.5944799878721	NA	NA	0.465917906848563	0.495304135178833	conserved	Conserved
FBgn0035089	-12.9874506088756	21	-0.0548745356922207	6.21450751074603e-07	1.99466931823721e-06	lm	Decrease
FBgn0032507	-14.5937932769457	15.563275116371	0.00930577085085239	0.00730134213492683	0.010742958139054	quad	Increase
FBgn0015721	-14.371216202358	32.6286234306749	0.00403700234231004	0.00411928660495818	0.00643151250957723	quad	Decrease
FBgn0002736	-7.93867044308043	30.6473642429543	-0.00380326060717892	0.00852981865166262	0.0123041618449081	quad	Increase
FBgn0003891	-11.0803373101141	21	-0.0194771439742619	0.00144754164612309	0.00252984416034277	lm	Decrease
FBgn0026755	-12.9247345620703	21	-0.0747543422130269	5.70338010638285e-06	1.5808453733582e-05	lm	Decrease
FBgn0031805	-11.5663119338789	NA	NA	0.86965558541247	0.882188934963731	conserved	Conserved
FBgn0031808	-11.9050181817454	21	-0.0900637764955115	7.8262213725637e-38	2.79368152209908e-36	lm	Decrease
FBgn0032078	-9.79781130217061	21.8255294358468	-0.00712487126121542	2.65770978555725e-16	2.27429874200725e-15	quad	Bell
FBgn0030588	-12.5432400272379	NA	NA	0.282126106784008	0.308416322575321	conserved	Conserved
FBgn0263278	-9.22616070395855	26.9195678066961	-0.00720343544907938	1.58279284282447e-13	1.05186266383182e-12	quad	Increase
FBgn0259749	-8.29793988511597	21	0.0367348945086645	1.97267195748998e-11	1.07156827256045e-10	lm	Increase
FBgn0031820	-11.1950182784719	21	0.0220218669374824	0.000130233288359815	0.000283714410888481	lm	Increase
FBgn0031821	-11.3888556789426	21	-0.0571416590344365	7.20940646012819e-13	4.46179675349729e-12	lm	Decrease
FBgn0027496	-8.13504490952793	26.9865707059559	-0.00370458824804975	0.0117484252877823	0.0162263391286395	quad	Increase
FBgn0031824	-9.26450436223372	21	0.0355877411726182	6.33662899681884e-22	8.48989367603275e-21	lm	Increase
FBgn0031822	-9.72392164737382	31.1218174861559	-0.00391621833782346	0.0022345529954701	0.0037345165240872	quad	Increase
FBgn0031826	-14.3031685690471	NA	NA	0.14772044259584	0.166625191710351	conserved	Conserved
FBgn0031829	-14.321006447874	24.0280607746832	0.00547167185585022	0.000488216059633432	0.000949731318808126	quad	U
FBgn0030787	-10.4286575369223	21	0.0540790492948789	0.00393029749888004	0.00617953806847664	lm	Increase
FBgn0027528	-11.4716844383233	22.9794105418492	0.00331741482056082	0.00786621844893831	0.0114593868819616	quad	U
FBgn0034184	-10.0054763807381	NA	NA	0.401494647695911	0.430942762427044	conserved	Conserved
FBgn0001404	-10.5363129981304	NA	NA	0.0978240623019482	0.112269089758637	conserved	Conserved
FBgn0031516	-12.7165450183157	25.8405486796951	0.00438772134116941	0.0261016572307927	0.0327129860842349	quad	Decrease
FBgn0030158	-9.75910723872635	NA	NA	0.45090830648686	0.480129934646233	conserved	Conserved
FBgn0030159	-11.8495451564126	NA	NA	0.341639554515408	0.37011568907235	conserved	Conserved
FBgn0030160	-8.48673771714466	NA	NA	0.413232402420398	0.442543433214602	conserved	Conserved
FBgn0259923	-9.75491916287105	23.7694814841035	0.00217392541969575	0.00824260432425105	0.0119346414922337	quad	U
FBgn0034628	-10.8397244217675	NA	NA	0.1392220856048	0.157537048072	conserved	Conserved
FBgn0026181	-9.69318665239505	21	0.0322510127715927	1.00908147589821e-06	3.12543208912383e-06	lm	Increase
FBgn0041711	-10.1802168211341	10.9513425479896	-0.00480363371889608	0.000383570566712549	0.000762678169097968	quad	Decrease
FBgn0015615	-11.2688073904543	NA	NA	0.250515186675716	0.275942174435065	conserved	Conserved
FBgn0034784	-13.2545985883887	21	0.0448060334656389	0.0455898295499612	0.0536777413537357	conserved	Conserved
FBgn0034627	-11.5925785846345	21	0.0354854045997059	8.79444399885368e-11	4.47330624776298e-10	lm	Increase
FBgn0016641	-10.546355994772	22.8048343938764	0.00204040966841637	0.0224436285657685	0.028674941520498	conserved	Conserved
FBgn0034646	-8.42944151132419	26.7469823883623	-0.00634149094563759	1.6108304426502e-09	7.23281683481076e-09	quad	Increase
FBgn0003687	-10.4298848355233	31.2129208939482	-0.00367973578707036	0.0169049555386228	0.0223528284969619	quad	Increase
FBgn0041712	-9.13968848955951	21	-0.0362974572410893	2.90635367168289e-07	9.76765465651328e-07	lm	Decrease
FBgn0034808	-9.8003234584697	22.0449170032529	-0.00442855186131036	0.00149233836271301	0.00259768755404328	quad	Bell
FBgn0030742	-11.6095081769337	21	-0.0649156832495628	2.61674380590734e-25	4.50161004131564e-24	lm	Decrease
FBgn0038191	-10.579315295891	21	-0.0358229943785333	0.00262287191886988	0.00431888053197767	lm	Decrease
FBgn0038190	-8.56643529885833	26.9038328178734	-0.0104617891289016	2.74364932030028e-13	1.78185672231327e-12	quad	Increase
FBgn0030500	-9.33497636912569	25.7176136849286	-0.0135609717738975	7.05389774570494e-30	1.6472828964561e-28	quad	Increase
FBgn0034527	-10.3326590298888	21	0.0370348131971562	0.0286557463193	0.0354912248403226	lm	Increase
FBgn0030752	-9.45468034862864	26.2458753608475	-0.00269904106012696	0.00514828044309792	0.00786925570098849	quad	Increase
FBgn0010416	-8.27475629635601	26.26106671812	-0.0070769944584684	1.5998870477227e-08	6.36832777458717e-08	quad	Increase
FBgn0030744	-10.6120691436158	21	0.028760890418464	6.96654333332829e-05	0.000159849863674509	lm	Increase
FBgn0034553	-11.9728261682145	NA	NA	0.534634320189204	0.562787786233922	conserved	Conserved
FBgn0085807	-14.5680753482513	NA	NA	0.976273600208484	0.979212707885981	conserved	Conserved
FBgn0085813	-15.0969081234828	20.4325616221914	0.0136708438250987	0.000386737096450705	0.000768171160378537	quad	U
FBgn0000008	-12.3131614381799	25.088900111295	0.00577675023680218	3.62687526227845e-05	8.82869416621362e-05	quad	Decrease
FBgn0000014	-13.8316548790041	26.2259342481771	0.0116111677709096	1.60979485630419e-05	4.1737742123892e-05	quad	Decrease
FBgn0000015	-14.5370953501483	27.3049803411402	0.00941121078469049	0.00253075375392141	0.00417821007110084	quad	Decrease
FBgn0000017	-10.2461033896812	21	0.0602757746740489	4.4637127122051e-14	3.09395343678849e-13	lm	Increase
FBgn0000018	-14.0260116091767	21.03930617972	0.0153984797921725	9.37484919370156e-06	2.51953798577701e-05	quad	U
FBgn0000024	-12.2810793531424	28.7705384008444	0.00353465804505565	0.000374099199221961	0.000745736237778919	quad	Decrease
FBgn0000032	-9.53767560392278	21	0.0435466423284012	5.27401504054664e-15	4.00560640807475e-14	lm	Increase
FBgn0000036	-13.5211923180503	21	-0.129245087450305	3.69810746276453e-20	4.34853930474488e-19	lm	Decrease
FBgn0000038	-10.8910694003855	21	-0.0943192881226535	9.98722717737642e-47	5.73691584125732e-45	lm	Decrease
FBgn0000039	-12.1383769911903	21	-0.0812262830780573	2.41165247111565e-41	1.03898562279314e-39	lm	Decrease
FBgn0000042	-7.25666167186602	NA	NA	0.301546473992516	0.32853248392797	conserved	Conserved
FBgn0000043	-9.57014025047675	NA	NA	0.25060222549866	0.276007630177312	conserved	Conserved
FBgn0000044	-9.23042020178206	28.4047783994758	0.00802423944015171	1.41185262232209e-07	4.93753217638534e-07	quad	Decrease
FBgn0000045	-5.45089032508599	-3.2194393472329	-0.00333958070124743	0.0273987899263408	0.0341204716314199	quad	Decrease
FBgn0000046	-10.6245483701829	29.2511563672586	0.00750526667968469	0.000180551410620164	0.000382900774272977	quad	Decrease
FBgn0000047	-7.16558371488103	6.91902633575312	-0.0134164226086185	0.000903581927138843	0.00165347882858893	quad	Decrease
FBgn0000053	-8.85053103630204	25.9338837815089	0.00362905877171721	1.92053780981456e-06	5.70453949750268e-06	quad	Decrease
FBgn0000054	-10.2751816995653	21	0.0554158451807599	1.8947427657834e-26	3.45583101167976e-25	lm	Increase
FBgn0000057	-9.6271203212078	27.6813428383388	-0.00173586075716954	0.0205934848244853	0.0265692372299897	quad	Increase
FBgn0000063	-12.8214967868139	21	0.0454998424817763	0.00012779470313732	0.000279010060694083	lm	Increase
FBgn0000064	-6.8086920883788	21	-0.0835647764829372	1.10562451034453e-22	1.56747758594235e-21	lm	Decrease
FBgn0000077	-10.4398174432627	21	0.0697760033293976	1.24335574900629e-70	1.55341758891473e-68	lm	Increase
FBgn0000083	-7.24357912632614	21.3332060467809	-0.00707256109997615	7.91690635600107e-05	0.00017967638289789	quad	Bell
FBgn0000084	-8.28094285872781	20.3515113987203	-0.00591238593080625	2.92161487844622e-05	7.24424229969486e-05	quad	Bell
FBgn0000092	-13.3351166718589	31.2819582624688	0.00633515310423316	0.0132508065384459	0.0180512213918177	quad	Decrease
FBgn0000097	-11.1836765467752	21	0.0414103767262777	7.02889514295366e-09	2.91267856359129e-08	lm	Increase
FBgn0000099	-12.3145187868534	23.9060568105811	0.00573370251767464	5.30848322456483e-05	0.000124813666971361	quad	U
FBgn0000100	-5.0630007634189	21.8537276483546	-0.00543432108111478	0.000790603815603161	0.00146579208624626	quad	Bell
FBgn0000108	-11.6397200601346	33.0304354582104	0.0037018923984748	0.033036123497736	0.0401796123582224	quad	Decrease
FBgn0000109	-10.6737025576261	21	0.0512280012208491	6.75337797421287e-39	2.59615434047145e-37	lm	Increase
FBgn0000114	-7.78112998187023	19.8184362662072	0.0040212549331507	0.000180670029018314	0.000383071052193052	quad	U
FBgn0000115	-8.37908834718241	24.9754183637377	-0.00682995544591574	1.02877832452757e-06	3.1795421625396e-06	quad	Increase
FBgn0000116	-6.06865632067822	15.5253326297598	-0.00478284663936274	1.87477701861162e-06	5.58022522365192e-06	quad	Decrease
FBgn0000117	-7.34022639802086	21	0.0416882685302438	1.92983929430825e-14	1.38369754279849e-13	lm	Increase
FBgn0000119	-11.5651037584623	27.9686965410834	0.00448277142150459	0.000541609935095219	0.00104386104521029	quad	Decrease
FBgn0000120	-6.44922538241948	21.0729201456414	-0.005063147954629	3.21508241198834e-13	2.07187290185838e-12	quad	Bell
FBgn0000121	-6.75943304354136	23.0551230317415	-0.0044182710401328	1.11654834061767e-07	3.97857421193355e-07	quad	Bell
FBgn0000139	-10.5970758441293	21	0.0257521176821929	0.00146003722917753	0.00254856306420353	lm	Increase
FBgn0000140	-9.98441538384664	21	0.045557838766898	1.5466959647652e-10	7.68351201184303e-10	lm	Increase
FBgn0000146	-10.0559247545967	21.1382859450469	0.00883198668631646	0.000108604643767117	0.000240102502643737	quad	U
FBgn0000147	-7.87759659711661	25.5250523162371	-0.0137833829876005	7.803470401332e-21	9.54659567457936e-20	quad	Increase
FBgn0000150	-5.55264694077285	24.1167435847142	-0.00564136744148771	0.000141507097243111	0.000306073022494026	quad	Increase
FBgn0000152	-10.6605963537416	NA	NA	0.191359687891975	0.213511953614679	conserved	Conserved
FBgn0000153	-8.86313830118274	14.7775234437381	-0.00777761810620436	0.00127170278499049	0.00225286588727046	quad	Decrease
FBgn0000157	-13.4443396958905	21	-0.0757518833289463	1.5793433491338e-22	2.20776738106186e-21	lm	Decrease
FBgn0000158	-10.4932277985732	23.2887960736408	-0.0135227144182624	5.70026771327919e-18	5.6298592682041e-17	quad	Bell
FBgn0000163	-9.75557817780656	21	0.0146546759630972	0.0242153972461072	0.0306720181820861	lm	Increase
FBgn0000166	-9.14736118613476	26.4854309240579	-0.00891756621208476	4.13825761604957e-12	2.3936275967833e-11	quad	Increase
FBgn0000173	-9.16023288920497	26.6964710126228	-0.00253340446009373	0.0187407644868791	0.0244184514465333	quad	Increase
FBgn0000179	-13.3383801576456	21	-0.0309339720024629	0.000237414838240567	0.000492009394197484	lm	Decrease
FBgn0000180	-14.8101668932726	21	-0.101076456390912	2.47082652123475e-13	1.61305754929728e-12	lm	Decrease
FBgn0000181	-5.49432338920882	25.0693274225814	-0.00664813370735206	2.18852786073295e-05	5.55045317635774e-05	quad	Increase
FBgn0000182	-7.84691161519459	21	0.0428202794809025	1.88143697880101e-09	8.37637532432788e-09	lm	Increase
FBgn0000183	-9.34423903974681	21	0.0169799032194673	0.016063284233772	0.0213813458405315	lm	Increase
FBgn0000206	-10.5113889432547	3.3366042970068	-0.00269914967931085	0.00940555056916745	0.0133771960331207	quad	Decrease
FBgn0000210	-12.6602030498568	25.9971866197818	0.00715812606890871	0.00149107881511134	0.00259594717941784	quad	Decrease
FBgn0000212	-11.5487077608505	23.9514385355814	0.00457074633713433	0.0201665721360063	0.0260664281366496	quad	U
FBgn0000221	-10.9159860753678	25.6045849422105	-0.00375149734901275	0.000275366602403853	0.00056364718227043	quad	Increase
FBgn0000228	-10.7485361293258	21	-0.0311764101798287	0.000870477470960593	0.00159846083451242	lm	Decrease
FBgn0000229	-10.7002543684676	21	-0.0619036327577932	2.3959346392115e-18	2.44111791222415e-17	lm	Decrease
FBgn0000233	-15.2520487434253	21	-0.0934047766199509	5.10425288653077e-12	2.93201193108477e-11	lm	Decrease
FBgn0000239	-9.81546677797714	NA	NA	0.35887569245293	0.38748650168165	conserved	Conserved
FBgn0000241	-12.6186748248702	23.9488086226056	0.00947204278227263	1.93267258666376e-14	1.38473566334798e-13	quad	U
FBgn0000242	-9.53001123822456	29.5987294796749	-0.00442089412817392	0.000305577484835129	0.000620529654800308	quad	Increase
FBgn0000244	-9.26717199742944	21	-0.0474834360122834	4.16700962200655e-17	3.80358549515575e-16	lm	Decrease
FBgn0000246	-11.8882110830706	25.6205497326395	0.00515856667928054	0.0316781387900204	0.0387780768164426	quad	Decrease
FBgn0000247	-11.6253016875979	24.8811957262682	0.00737020680689661	0.0100389591958645	0.0141562354913467	quad	Decrease
FBgn0000250	-10.2234920897419	NA	NA	0.18404456966824	0.205694450836862	conserved	Conserved
FBgn0000251	-10.2656197532054	21.7377987873544	0.00408493879315932	0.000218017448367263	0.000455399037916571	quad	U
FBgn0000253	-9.43652716840687	25.960368333849	0.00346034562157131	0.0275543018130603	0.0342799659723099	quad	Decrease
FBgn0000256	-10.933279462423	23.2463466633393	0.00384129838766356	0.000219533585631683	0.000458278652545671	quad	U
FBgn0000257	-8.73620077517337	31.2497555416373	-0.00342238478708075	0.0034634665608069	0.00553877572404239	quad	Increase
FBgn0000259	-10.4926786860968	21	0.0221969911687568	0.00174448300894273	0.00298563487575044	lm	Increase
FBgn0000261	-8.91336984423046	27.9499520520823	0.00364698327473893	0.00317244484491083	0.00511924220614849	quad	Decrease
FBgn0000273	-10.9081497169704	21	-0.0437691553978993	5.89817070168013e-08	2.18260704047734e-07	lm	Decrease
FBgn0000274	-13.3869827465759	21	-0.0341432694375751	0.00179738034410101	0.00307143384156088	lm	Decrease
FBgn0000276	-15.8936946348503	22.3068639320342	0.0370395205066151	1.98556051198234e-07	6.80345468538344e-07	quad	U
FBgn0000279	-14.8016027134364	21.1798069143686	0.0242872694516731	2.97486935068145e-06	8.54665684393823e-06	quad	U
FBgn0000283	-12.5558891272091	NA	NA	0.135311848332226	0.153268577071691	conserved	Conserved
FBgn0000286	-9.91496625150051	24.7990375240001	0.00295743862706644	0.0143590291593147	0.0194022571917467	quad	Decrease
FBgn0000287	-14.5153860494814	31.4765111426003	0.00452729418083231	0.00582301353094473	0.00878108331952211	quad	Decrease
FBgn0000289	-9.72995527495022	NA	NA	0.294294091014692	0.32091091421469	conserved	Conserved
FBgn0000299	-9.13220671666933	31.1650257516729	0.00419288691191787	0.000264496827523389	0.000543624468660554	quad	Decrease
FBgn0000308	-8.63957840346575	21	0.0301926549699505	0.000608679329450256	0.00115925112382914	lm	Increase
FBgn0000313	-10.5026939229222	21	-0.0644930771292734	2.98529136376173e-18	3.02309900514676e-17	lm	Decrease
FBgn0000316	-13.7833551049212	18.9670897233896	0.00369321679631871	0.0364404742244829	0.043760968385643	quad	U
FBgn0000317	-11.7973619119076	25.4210023047068	0.00355449839422267	0.000698101079269899	0.00131107107991406	quad	Decrease
FBgn0000318	-7.75629165245491	25.3394764452511	-0.0061787329081099	2.48110461186577e-06	7.22992437189457e-06	quad	Increase
FBgn0000319	-8.43766410475182	21	-0.0439247474378778	9.64413339132895e-12	5.3881002373579e-11	lm	Decrease
FBgn0000320	-10.9018070426276	27.4494526871457	0.00451420579505548	3.88998697681345e-05	9.40276174927459e-05	quad	Decrease
FBgn0000326	-11.0399252943209	NA	NA	0.522010994170931	0.55042724831084	conserved	Conserved
FBgn0000330	-9.22254036439805	23.7685862290394	-0.00751639862005897	4.01619369559956e-14	2.79865381627834e-13	quad	Bell
FBgn0000339	-8.06126838556142	27.2904420058454	-0.00485493725743013	0.00827067750749829	0.0119648895190976	quad	Increase
FBgn0000346	-9.99781317339735	21	-0.0867628781189552	2.15201074533393e-55	1.74872743086282e-53	lm	Decrease
FBgn0000351	-8.44197697072421	26.0206582119856	-0.0127720553412573	1.02479113967327e-31	2.63310731131988e-30	quad	Increase
FBgn0000352	-10.2920940230603	21	0.0280031869030372	1.02841980419787e-05	2.74108158478872e-05	lm	Increase
FBgn0000355	-2.35549620783922	23.159290303549	-0.121887214395964	1.32171003768828e-35	4.26144897635302e-34	quad	Bell
FBgn0000356	-5.54120328588274	23.0683455842122	-0.0834346890746372	8.46969435843738e-26	1.48777847298034e-24	quad	Bell
FBgn0000357	-4.19957790375097	23.0344216552678	-0.0954168945194478	1.19355403487248e-30	2.89552732489088e-29	quad	Bell
FBgn0000358	-4.46245901691317	22.7902169846621	-0.067749768378921	5.92647856715257e-18	5.84173109257297e-17	quad	Bell
FBgn0000359	-4.54911002233506	22.459405518258	-0.0425615859360383	3.61809806036646e-10	1.73776502226635e-09	quad	Bell
FBgn0000360	-5.77132849355698	22.2720991464927	-0.0409861316342354	4.23185213045064e-10	2.01800391430602e-09	quad	Bell
FBgn0000370	-7.35378775206504	NA	NA	0.38244274578328	0.411598497265412	conserved	Conserved
FBgn0000377	-9.9905214927671	NA	NA	0.349432065177562	0.378025055898878	conserved	Conserved
FBgn0000382	-10.1038645250415	22.674978845089	0.00357629179849715	0.00610423924136376	0.00916644699781111	quad	U
FBgn0000384	-10.4137122206342	21	0.0189414152375885	0.010036794178874	0.0141551795989623	lm	Increase
FBgn0000394	-9.57486897597187	NA	NA	0.185056394779952	0.206755942971789	conserved	Conserved
FBgn0000395	-11.4630628426917	21	-0.0729016774101977	1.7641513526398e-46	1.00758244397913e-44	lm	Decrease
FBgn0000404	-6.68373808554555	25.1343330019794	-0.00664747767768696	3.85531465361422e-05	9.32571877126673e-05	quad	Increase
FBgn0000405	-6.00067984196279	26.7004737900069	-0.00570267415450595	1.15337002196704e-05	3.04891123236196e-05	quad	Increase
FBgn0000406	-8.29055636493145	18.5955187328502	-0.00351167355707262	0.0319745755832328	0.0391026407628058	quad	Bell
FBgn0000409	-6.78315277040489	19.793379495974	-0.00605235264595629	0.0212325667797364	0.0273091629086945	quad	Bell
FBgn0000411	-13.1700863667581	21	-0.0628799470004244	1.65725121242041e-18	1.71294993465791e-17	lm	Decrease
FBgn0000412	-7.53399151018441	26.3960325512171	-0.00475877364293123	1.1648509053163e-11	6.46097935551411e-11	quad	Increase
FBgn0000413	-9.62105234865713	21	0.039653032502846	1.476427344764e-11	8.09928172937222e-11	lm	Increase
FBgn0000414	-11.2690369720918	21.9904618447077	0.00415777386474776	0.00810803794080012	0.0117674593957658	quad	U
FBgn0000416	-9.22883098352686	21	-0.0205963135901438	0.000991866924544778	0.00179856856147044	lm	Decrease
FBgn0000422	-9.35520111122414	21	-0.0864254506023725	8.69173277036722e-49	5.20202808621679e-47	lm	Decrease
FBgn0000426	-8.64975715719588	26.8935568496543	-0.00535951863368514	0.000681602117470639	0.00128400438173392	quad	Increase
FBgn0000427	-9.41658174817544	21	-0.0461531061496995	0.0404485907103954	0.0479236206911335	lm	Decrease
FBgn0000439	-15.0948385691528	26.8921409354829	0.00512190476254507	0.0190173620975415	0.0247433655512793	quad	Decrease
FBgn0000442	-12.9789371560385	25.940638001565	0.00896708732255497	9.91547306445267e-10	4.55446476466932e-09	quad	Decrease
FBgn0000447	-9.84068824494009	NA	NA	0.132205518486836	0.149936929226816	conserved	Conserved
FBgn0000448	-13.5586773359366	21	-0.109223532443844	1.65362434319808e-16	1.44097430778246e-15	lm	Decrease
FBgn0000449	-13.2499761809082	27.6722338630108	0.00543863459366757	0.016479327735226	0.021847841983497	quad	Decrease
FBgn0000451	-13.8745673385973	31.7429616189333	0.00589279874555393	9.30270823747384e-05	0.000208616937028385	quad	Decrease
FBgn0000455	-8.5315582585156	21.5575376236171	-0.00474419532167074	0.00570028270679371	0.00862593878189298	quad	Bell
FBgn0000459	-13.7619202465218	21	-0.0542254840205017	5.07162287719118e-18	5.02387221581029e-17	lm	Decrease
FBgn0000463	-11.619935198715	NA	NA	0.185142371201917	0.206828881207462	conserved	Conserved
FBgn0000464	-11.509424843416	24.8759651759379	0.00409981658822254	0.0112822499466107	0.0156706626203966	quad	Decrease
FBgn0000477	-9.57654520759694	NA	NA	0.0614922657583795	0.0716919627032548	conserved	Conserved
FBgn0000479	-10.2544609977523	NA	NA	0.756932011313658	0.776908549299652	conserved	Conserved
FBgn0000482	-10.7877192438022	NA	NA	0.267838967307409	0.293858449861422	conserved	Conserved
FBgn0000489	-11.539894051265	21	-0.0543687198408472	8.66412239630705e-12	4.87875511837121e-11	lm	Decrease
FBgn0000490	-13.3698534504189	21	-0.0813415800377882	1.8329026972142e-27	3.57112328628771e-26	lm	Decrease
FBgn0000499	-8.5637330063015	31.1310788417425	-0.0043430088298672	0.00097510850909042	0.00177268271159672	quad	Increase
FBgn0000500	-11.5541061869838	21	0.0302819269418246	0.000118992837121771	0.000261391957589473	lm	Increase
FBgn0000504	-11.8624467808082	25.1668778821962	0.00869849298168947	1.39484410148904e-14	1.01614189463433e-13	quad	Decrease
FBgn0000527	-11.7525374224825	21	-0.160632573420802	7.26385038391769e-174	1.03717406553225e-170	lm	Decrease
FBgn0000533	-10.3629092687934	NA	NA	0.118233890612644	0.134779623251982	conserved	Conserved
FBgn0000535	-14.349199259238	29.416473172673	0.00563473716775881	0.016641439598297	0.0220452205149077	quad	Decrease
FBgn0000536	-8.87682532114932	21	-0.0245630356457071	0.000105783809632489	0.000234125149972703	lm	Decrease
FBgn0000541	-10.1667696534588	NA	NA	0.230577111637873	0.255331069224523	conserved	Conserved
FBgn0000542	-14.348815935839	27.652368567134	0.00978776096960987	4.70452590563168e-05	0.000111743670215752	quad	Decrease
FBgn0000543	-9.66094355364388	21	0.0326258536346059	4.98697823068754e-13	3.12899230481619e-12	lm	Increase
FBgn0000546	-10.5307689779797	22.3922526776077	0.00473312872450151	0.00165506101193381	0.0028491042356236	quad	U
FBgn0000547	-10.6875324790423	NA	NA	0.262611728919872	0.288408332112309	conserved	Conserved
FBgn0000556	-6.77520615893344	NA	NA	0.603707310907695	0.629268387999	conserved	Conserved
FBgn0000559	-6.59679080135426	21	-0.0486242360079657	0.0101032120479913	0.0142267687263557	lm	Decrease
FBgn0000560	-14.7364903454184	21	-0.101902862581204	2.24196497089951e-17	2.10407886236062e-16	lm	Decrease
FBgn0000562	-10.0035882133992	NA	NA	0.279747345982107	0.305949745386931	conserved	Conserved
FBgn0000565	-8.7444731192785	21.637824480463	-0.00596521543833259	0.00159078245514053	0.00275131867782135	quad	Bell
FBgn0000566	-8.85069035090179	NA	NA	0.887148133079278	0.898747779254752	conserved	Conserved
FBgn0000567	-12.07823306987	21	-0.0798638010233558	3.62243063377636e-24	5.78373709019085e-23	lm	Decrease
FBgn0000568	-10.596547021555	21	-0.0525525602286103	1.39222632731472e-11	7.66683313581853e-11	lm	Decrease
FBgn0000575	-10.6089577659111	21	-0.0385172881794487	2.87302263902838e-05	7.13614842869996e-05	lm	Decrease
FBgn0000578	-12.9098282783287	22.9719136165762	0.00467803941324854	0.0272327880028901	0.0339391167193125	quad	U
FBgn0000579	-5.64424652055008	21.4653321640066	-0.007632464719171	1.80415743922183e-07	6.20741948537769e-07	quad	Bell
FBgn0000581	-9.97753909861034	NA	NA	0.369175553647825	0.398134404263057	conserved	Conserved
FBgn0000592	-8.93584487479618	21	-0.0534957151955084	6.17901786243731e-08	2.28484215815986e-07	lm	Decrease
FBgn0000594	-15.1952228910042	24.6872694188582	0.0130732945889852	1.99463790095512e-07	6.82987523811114e-07	quad	Decrease
FBgn0000611	-8.03025240727488	26.5131606361594	-0.00322513115788063	0.0115515897083602	0.015998079414585	quad	Increase
FBgn0000615	-9.14818286985832	NA	NA	0.126043822127944	0.143365278487143	conserved	Conserved
FBgn0000617	-8.94365830374197	26.7308658431617	-0.00619781804047233	1.37419074354053e-05	3.60121564805653e-05	quad	Increase
FBgn0000618	-9.446689605438	27.2062301773432	-0.00670864456521533	5.3013017418694e-07	1.71810995168562e-06	quad	Increase
FBgn0000629	-10.9294985508948	NA	NA	0.759262354938429	0.779140373471211	conserved	Conserved
FBgn0000633	-13.4347157550938	21	-0.0976929087363144	1.58076853285498e-27	3.10408280665727e-26	lm	Decrease
FBgn0000635	-11.7226891136318	26.2432471364751	0.00820194631472604	6.77720134392212e-06	1.85482276649785e-05	quad	Decrease
FBgn0000636	-10.4653145610765	21	-0.0513206215343618	1.96446310479005e-20	2.34866133162399e-19	lm	Decrease
FBgn0000644	-10.0120774403008	22.1244594115232	-0.0152414224935483	0.000596739419669841	0.00113889831957229	quad	Bell
FBgn0000658	-13.0205428966053	21	-0.168113464369068	2.41775917455756e-135	1.51034393435643e-132	lm	Decrease
FBgn0000659	-13.2231679746152	25.7743628525467	0.00708269851723284	5.61875299428477e-07	1.81334956983779e-06	quad	Decrease
FBgn0000662	-9.93369871815741	NA	NA	0.741780036832002	0.762217689743586	conserved	Conserved
FBgn0000667	-8.56103594134742	21	-0.0981224678902399	1.6691765180801e-26	3.06117785288268e-25	lm	Decrease
FBgn0000709	-11.2037423641902	23.1252918441472	0.00613460188609774	0.0337740693896894	0.0409514529177686	quad	U
FBgn0000711	-10.2671705444443	21	-0.035412680949372	1.25231712476336e-06	3.8254613881448e-06	lm	Decrease
FBgn0000715	-12.1038875029415	21	-0.0554054840031992	3.52949611646884e-09	1.51991872831133e-08	lm	Decrease
FBgn0000719	-9.88183500976764	21	-0.0186277706012789	0.00133720786103893	0.00235762790105558	lm	Decrease
FBgn0000721	-9.47872131052793	NA	NA	0.268529724765591	0.294549578501507	conserved	Conserved
FBgn0000723	-11.1902445291172	32.6167750604446	0.00250265354947249	0.00474362276373445	0.00731561634370095	quad	Decrease
FBgn0000808	-10.4616156668137	25.1465469088122	-0.0110402637253394	5.0188297498927e-59	4.57210002333492e-57	quad	Increase
FBgn0000964	-11.2777810746025	24.0671648805752	0.0100797511282211	2.86512524841125e-24	4.59661747317343e-23	quad	Decrease
FBgn0000996	-10.4745446081529	21	0.0783001205240656	6.64553683949239e-09	2.76183537258738e-08	lm	Increase
FBgn0001075	-14.1028215894448	21	-0.177946187829878	2.66518983245631e-81	4.59285730610359e-79	lm	Decrease
FBgn0001078	-9.70070095889804	21	-0.0204400176349567	0.0143136290588567	0.0193513759560764	lm	Decrease
FBgn0001083	-11.6955002169705	21	-0.119774273262024	6.31411998765458e-43	2.99097769083448e-41	lm	Decrease
FBgn0001084	-8.94912639587896	43.9383214452803	-0.00276535765851387	0.00933542817916393	0.0132992594998209	quad	Increase
FBgn0001085	-10.6695764697325	21	0.0405408791215511	1.77589505588261e-09	7.9454212549448e-09	lm	Increase
FBgn0001086	-8.18737437615197	24.8887547019803	-0.0175866496524647	3.07923334890729e-24	4.92430997157254e-23	quad	Increase
FBgn0001087	-9.80294571998494	NA	NA	0.309920936281936	0.337362204109992	conserved	Conserved
FBgn0001089	-9.83033069100518	21	-0.0377325966338848	0.0176846476883423	0.0232484616131765	lm	Decrease
FBgn0001090	-13.6246886928471	27.9455953666692	0.00900340057103264	0.000376784649781502	0.000750191747921536	quad	Decrease
FBgn0001091	-5.21339547667746	20.5479054180774	-0.0110422455386457	1.34155696857745e-05	3.52123474289171e-05	quad	Bell
FBgn0001092	-5.10703697692993	25.4900003809622	-0.00640387517826998	8.78747838644788e-06	2.36996347740277e-05	quad	Increase
FBgn0001098	-10.1043024388405	24.8628925136284	0.00797790809429941	0.000605912356991588	0.00115420125941127	quad	Decrease
FBgn0001099	-13.2494238117494	21	0.0265929256284941	6.23391505700642e-05	0.000144499028281028	lm	Increase
FBgn0001104	-8.04074065227871	23.9580343399664	-0.00857280291498178	7.60956463245239e-20	8.75231283099674e-19	quad	Bell
FBgn0001105	-7.45822898483109	28.0481524714395	-0.00292067151959504	0.00185351975945934	0.00315980385396488	quad	Increase
FBgn0001108	-9.30752361073496	NA	NA	0.577679224823955	0.604091217003079	conserved	Conserved
FBgn0001112	-12.098108473057	21	-0.0716299242904202	3.17788261697744e-41	1.35739045968759e-39	lm	Decrease
FBgn0001114	-12.4205337161144	24.7323646042049	0.00731893441887023	1.16114735126321e-07	4.13013088109458e-07	quad	Decrease
FBgn0001120	-6.43142344762164	25.7761069584204	-0.0115947370732409	2.66366948273022e-11	1.42752688900207e-10	quad	Increase
FBgn0001122	-10.9850254169698	21	-0.0247264170494384	0.00464942337898522	0.00718475366001195	lm	Decrease
FBgn0001123	-11.9088379391059	30.3412382926602	0.00304694558263624	0.00478713402934967	0.00737134565141734	quad	Decrease
FBgn0001125	-6.37754369642211	23.0234525404517	-0.00531851982957353	7.59602456566556e-05	0.000173140856405535	quad	Bell
FBgn0001128	-6.44320765325636	18.1197111638936	-0.00567351437616654	0.0163628079338019	0.0217164075552184	quad	Bell
FBgn0001133	-10.1296350337612	21	0.0383848264647888	3.98107435052669e-07	1.31236273527422e-06	lm	Increase
FBgn0001134	-13.9312531049286	21	-0.0508429604039744	1.17925798585774e-07	4.18709895866718e-07	lm	Decrease
FBgn0001137	-11.1428706695548	25.8616314887575	0.00548541367840142	5.90812355614082e-06	1.63261528735492e-05	quad	Decrease
FBgn0001138	-12.9712341114703	21	-0.0730283456288405	6.27027697903062e-26	1.10726887642069e-24	lm	Decrease
FBgn0001139	-8.83901210749585	21	0.0357441640636142	1.1190718470961e-06	3.44157634206939e-06	lm	Increase
FBgn0001149	-5.59326489269077	24.8152788667312	-0.0107129479272484	1.51724518525689e-11	8.30951541185897e-11	quad	Increase
FBgn0001168	-11.4859773839962	21	-0.0627116446652423	1.4388347382824e-20	1.72642895667858e-19	lm	Decrease
FBgn0001169	-10.391119101452	NA	NA	0.770805798800417	0.789769754895968	conserved	Conserved
FBgn0001180	-11.8374949856432	NA	NA	0.712128674766837	0.73439188034405	conserved	Conserved
FBgn0001185	-12.9835570277277	23.6599242738317	0.00346928226042947	0.00192733661544171	0.00327391731328006	quad	U
FBgn0001186	-9.79923057342033	21	-0.0642557588501882	1.72399095909242e-14	1.24323879048548e-13	lm	Decrease
FBgn0001187	-9.1246554044411	21	-0.0445820878838698	3.20178138491588e-07	1.07029447967339e-06	lm	Decrease
FBgn0001189	-12.127715896781	24.933150286304	0.00453015875421099	0.00230207326991185	0.00383742867457788	quad	Decrease
FBgn0001197	-7.52528618869786	30.3778590635373	-0.0045145861914074	0.00125869766123333	0.00223147949000082	quad	Increase
FBgn0001202	-11.0142174214954	25.6677296001401	0.00493854786247419	0.0389753331090881	0.0464423526973457	quad	Decrease
FBgn0001208	-10.2861529960148	21	-0.0298583855562333	1.938750405024e-09	8.61618955011778e-09	lm	Decrease
FBgn0001215	-9.49879452093042	24.004679385571	0.00658582079235205	2.47391955035737e-06	7.21131511470699e-06	quad	U
FBgn0001216	-9.64318252981945	21	-0.0820004758981209	9.81569597043509e-51	6.45446587003281e-49	lm	Decrease
FBgn0001217	-10.9524114269024	26.088003558806	0.00450602690431129	0.000147411922830191	0.000318293836398306	quad	Decrease
FBgn0001219	-5.86407576623443	NA	NA	0.0567830972872653	0.0663642489927756	conserved	Conserved
FBgn0001222	-9.86091999235823	21	0.0450909141262224	7.51495169434012e-05	0.000171488452477008	lm	Increase
FBgn0001224	-10.6746539466644	18.803777725336	0.00980733536240255	5.23140168340857e-06	1.45486532625678e-05	quad	U
FBgn0001225	-5.45024892322893	25.1328156172959	-0.0182087942860778	4.83780981788561e-16	4.03621945991375e-15	quad	Increase
FBgn0001226	-7.43460067951873	24.22039902551	-0.0185428913362371	2.16699134938004e-11	1.17076100200289e-10	quad	Increase
FBgn0001227	-11.9780166828159	21	-0.0261013565942311	8.15345644237093e-07	2.56835162752907e-06	lm	Decrease
FBgn0001229	-12.8448570309362	29.9000616936538	0.00351540585251764	0.0158873733520255	0.0211838709516402	quad	Decrease
FBgn0001230	-11.1497063896108	21	-0.0327436860962534	0.00027399105392837	0.000561211802861221	lm	Decrease
FBgn0001233	-6.11404262934215	NA	NA	0.135232647162273	0.153196226724121	conserved	Conserved
FBgn0001234	-9.14266576340527	21	-0.0450493401838576	1.60772365329012e-15	1.28041417646492e-14	lm	Decrease
FBgn0001235	-11.7233191641355	27.7432334576415	0.00573495718164379	0.00144004968731312	0.00251895285696441	quad	Decrease
FBgn0001247	-11.267101473267	30.5482846838481	0.00273999044388304	0.00398132594411693	0.00624405347739663	quad	Decrease
FBgn0001248	-6.66516945207749	21.6902266704215	-0.00553628061788292	4.23714302345999e-05	0.000101583699974772	quad	Bell
FBgn0001250	-10.9405696863342	30.8520745693273	0.00496179136717428	4.08526038877887e-11	2.14680218642717e-10	quad	Decrease
FBgn0001257	-12.0767925104888	23.8916566862917	0.00750396649899342	1.51955445668747e-05	3.95622474461872e-05	quad	U
FBgn0001258	-11.8480498764419	21	-0.0701960799717056	3.70321674443327e-17	3.38952851287642e-16	lm	Decrease
FBgn0001259	-13.2393880113101	21	-0.0781827398765622	7.65831659339558e-35	2.30556850454786e-33	lm	Decrease
FBgn0001263	-10.659611345266	21	-0.083951354111053	5.31254035093611e-29	1.16957799135697e-27	lm	Decrease
FBgn0001269	-13.1428599967522	30.0648434467572	0.00350959712335239	0.00860243517506111	0.0123995905452869	quad	Decrease
FBgn0001276	-11.2151530760174	28.6794850818632	-0.0035435854345658	0.0404895956677133	0.0479608329816064	quad	Increase
FBgn0001280	-8.56074351090716	26.4908877583973	-0.00598238769928793	0.0028970189912514	0.00472206536489852	quad	Increase
FBgn0001285	-8.80565417048926	NA	NA	0.409711418317044	0.439102040111393	conserved	Conserved
FBgn0001291	-9.74825744944253	25.549362646442	-0.00293369224432988	8.939091760521e-08	3.21968368095162e-07	quad	Increase
FBgn0001296	-9.05075952812363	21	-0.0590395074256505	2.03072161612857e-36	6.78831523518564e-35	lm	Decrease
FBgn0001297	-9.37712730374118	21	-0.0490159519078703	5.80413461281894e-39	2.24853974632269e-37	lm	Decrease
FBgn0001308	-8.98515635735447	21	-0.0244407920138401	0.000131523288509581	0.000286150472062094	lm	Decrease
FBgn0001311	-12.1798067467915	21	-0.245459295062299	1.74274326584926e-217	1.74187189421634e-213	lm	Decrease
FBgn0001316	-8.81437018920638	26.2342090389253	0.00328407606850766	0.000519332726643966	0.00100537102514167	quad	Decrease
FBgn0001319	-14.2463365008305	25.6783099423506	0.00371227513967966	0.042998203090267	0.0507339204211095	conserved	Conserved
FBgn0001320	-12.4600884676686	21	-0.068504931868708	1.46035554060226e-38	5.48731339410511e-37	lm	Decrease
FBgn0001321	-13.8222112629691	21	-0.15096480317239	6.41076075690717e-67	7.36500617991807e-65	lm	Decrease
FBgn0001323	-13.659840659008	21	-0.0942170682075308	5.87961749460527e-21	7.28212848309537e-20	lm	Decrease
FBgn0001324	-12.0878954348096	23.1577962928956	0.00785379095778018	4.38917547152149e-05	0.000104826305466804	quad	U
FBgn0001325	-16.2109716156598	28.7672505548939	0.00780928784825154	0.0246949411195831	0.0311767003271736	quad	Decrease
FBgn0001330	-11.1316700801886	22.7511593260134	0.00655921881040824	0.00113197422708364	0.00202652380435267	quad	U
FBgn0001332	-9.54918029866992	21	0.0292235430136085	0.000181705412464548	0.000384939719708172	lm	Increase
FBgn0001337	-10.709913645405	21.5773816782295	0.00407638709119268	0.00126335283594239	0.00223926433680514	quad	U
FBgn0001565	-8.81718802405232	21	0.0178200489977567	0.0379462426322845	0.045340429779998	lm	Increase
FBgn0001612	-12.6232609065026	NA	NA	0.170000251766397	0.190950324861986	conserved	Conserved
FBgn0001624	-10.2510927447641	22.8169250489986	0.00627762447771037	1.31083764302587e-08	5.27236307526904e-08	quad	U
FBgn0001941	-8.23376438090342	27.0330315119592	-0.004066455257764	0.00355467306631617	0.00566198522674584	quad	Increase
FBgn0001942	-5.97925712577316	22.4089777446913	-0.00383435631557633	0.00330084637088499	0.00530332092541319	quad	Bell
FBgn0001961	-8.1083488738166	25.4423481980929	-0.00420320532082084	0.000214256435109716	0.000448668147689422	quad	Increase
FBgn0001965	-12.4763323145246	22.2969383797404	0.00711666601754717	0.00816658208007036	0.0118348539785854	quad	U
FBgn0001970	-9.06916017162871	26.5909102791392	-0.00698561818043496	2.03222111757077e-09	9.00356829349284e-09	quad	Increase
FBgn0001974	-9.18999627425493	26.4931548319376	-0.00624789212056455	8.62315525482783e-17	7.72990464322907e-16	quad	Increase
FBgn0001978	-8.95514328587806	21	0.0366974428680431	2.45642290028991e-06	7.16426813200982e-06	lm	Increase
FBgn0001989	-8.14489848016329	21.7980895059668	-0.00408007476697682	0.0115917683213504	0.0160425055978066	quad	Bell
FBgn0001990	-10.7180218825386	27.4435978784224	-0.00550684051383312	0.0347710261703331	0.042018668428543	quad	Increase
FBgn0001991	-12.1603762572192	30.7661216298698	0.00613912403754859	1.81479871165166e-05	4.66415868422688e-05	quad	Decrease
FBgn0001995	-8.21913966111908	28.5711642861781	-0.00489954856326609	0.00062183759461506	0.00118116053937239	quad	Increase
FBgn0002021	-9.10801739274732	23.8252033461004	-0.00346706238078093	0.00504327659202003	0.00772539006496797	quad	Bell
FBgn0002022	-9.74224981040679	21	0.0224432207216292	2.70945710283902e-05	6.7618036811176e-05	lm	Increase
FBgn0002023	-13.1927362605277	21	-0.0525121007413163	1.28615035488604e-08	5.18140781825311e-08	lm	Decrease
FBgn0002031	-7.2779626182721	28.8733661118485	-0.00243649816972828	0.000137848215673985	0.000298805663773906	quad	Increase
FBgn0002044	-9.38244445626319	21.5005309710239	0.00312051989549851	0.0135503819923887	0.0184216632227863	quad	U
FBgn0002069	-8.91546752203367	21	0.0275379063803805	5.23543470503655e-14	3.60883930185106e-13	lm	Increase
FBgn0002121	-9.67867481000351	24.5480889620681	-0.00267483714751807	0.0305398503690864	0.037554847987084	quad	Increase
FBgn0002174	-9.01562769655346	21	0.0270765171134655	7.569439607427e-05	0.000172653009758633	lm	Increase
FBgn0002183	-10.1659591100454	NA	NA	0.309589602901567	0.337038239952202	conserved	Conserved
FBgn0002283	-8.41846454930437	27.1494724307146	-0.00672801134349886	3.47484620902547e-08	1.32359328731744e-07	quad	Increase
FBgn0002284	-8.62401036628826	21	0.0305894324536324	0.00225417075789608	0.00376385511613286	lm	Increase
FBgn0002306	-14.1649907312606	27.6359121781555	0.00756312270168001	0.000481859351844682	0.000938644362051763	quad	Decrease
FBgn0002354	-10.5516439289627	21	0.0426444368600248	3.40937814047451e-06	9.73620986115506e-06	lm	Increase
FBgn0002413	-8.75395085790466	21	0.0526200194379693	1.49700731049448e-17	1.42636683206791e-16	lm	Increase
FBgn0002431	-10.8832157021002	22.6530551541034	0.00408580152331982	0.00341780594002085	0.00547276039258385	quad	U
FBgn0002441	-10.7674972380596	20.7813936954937	0.00540103181981543	0.0091492347054919	0.0130787472656452	quad	U
FBgn0002466	-10.7382361348835	26.4580144786997	-0.00683056178086838	0.000693003527702864	0.00130223167125214	quad	Increase
FBgn0002521	-9.21858459741356	21	0.0320325417739086	4.02209139571649e-05	9.69628642069135e-05	lm	Increase
FBgn0002525	-8.78346564825678	21	0.0329760663006472	8.68509295076404e-17	7.77845018305435e-16	lm	Increase
FBgn0002526	-10.4930529540469	25.8850991414972	0.00771859254072179	5.96550729928385e-09	2.49061175673944e-08	quad	Decrease
FBgn0002528	-13.1165548551237	24.9049551459489	0.0122898122402358	6.82615706039476e-08	2.5019229856489e-07	quad	Decrease
FBgn0002542	-9.32285833404779	27.1654038661248	-0.00485129511211024	0.0282282442253135	0.0350268530145262	quad	Increase
FBgn0002543	-14.3370019069481	28.232974687208	0.00554940029895907	8.32175807893827e-05	0.000188053294141958	quad	Decrease
FBgn0002552	-11.8670472130254	NA	NA	0.117866880127869	0.134407240944444	conserved	Conserved
FBgn0002563	-14.6813978849494	26.9394701730637	0.0294512614985857	1.55549278467786e-05	4.04242079637421e-05	quad	Decrease
FBgn0002564	-15.0865003123793	33.1660857874434	0.0138253815216828	7.94848073912208e-05	0.000180352020403008	quad	Decrease
FBgn0002565	-13.2993348755133	24.3041280061725	0.0357935608445155	3.81487028848309e-07	1.26215254993011e-06	quad	Decrease
FBgn0002566	-9.97499280949994	21	0.0362841729570125	6.91337168545732e-23	9.94232374045265e-22	lm	Increase
FBgn0002567	-8.99390400621593	NA	NA	0.479842986156484	0.509078722708211	conserved	Conserved
FBgn0002569	-9.68583823810446	NA	NA	0.804320539442249	0.821162797929038	conserved	Conserved
FBgn0002570	-8.91641234518569	NA	NA	0.142954914582359	0.161559743470226	conserved	Conserved
FBgn0002571	-11.3909830180224	20.3399568237128	0.0109902106617987	0.000908207425370563	0.00166133477609421	quad	U
FBgn0002573	-14.9602846956884	23.6298752163693	0.00953888562334042	2.62580367283931e-06	7.62047262195961e-06	quad	U
FBgn0002576	-13.3008400272002	29.4549343509815	0.0038463310931405	0.032177571864189	0.0392883985808171	quad	Decrease
FBgn0002577	-14.3169878291807	19.1070478422773	0.00518177430876206	0.0076687035754824	0.011210866204029	quad	U
FBgn0002578	-10.4264235272466	21.4001478589659	-0.0068113116020228	0.0396322441889012	0.0471183871378693	quad	Bell
FBgn0002592	-13.6770046242084	21	-0.0796727943267623	1.73440274310411e-15	1.38020345679344e-14	lm	Decrease
FBgn0002593	-6.2876446994297	NA	NA	0.23265416424868	0.257574033192906	conserved	Conserved
FBgn0002609	-10.6538713608111	NA	NA	0.62412255188725	0.64878886179023	conserved	Conserved
FBgn0002622	-5.65970023223563	26.2979442398849	-0.00319409056470314	0.00212999700289281	0.00357458528234169	quad	Increase
FBgn0002626	-6.08355342820472	24.2026151875583	-0.0041050947185376	0.000686864056879035	0.0012921525030126	quad	Increase
FBgn0002638	-7.52288752105404	27.1265927956877	-0.00469918728012687	7.76734951789626e-17	7.00673812557519e-16	quad	Increase
FBgn0002645	-9.32992922785119	21	-0.0246214680713767	0.000790484013693773	0.00146579208624626	lm	Decrease
FBgn0002673	-9.60639449047118	27.3644846912315	-0.0106955927784133	2.05614658002041e-07	7.02844906542544e-07	quad	Increase
FBgn0002707	-10.9384072177159	10.9164429861347	0.00246372801902238	0.0232261572924976	0.0295388016463308	quad	Increase
FBgn0002709	-13.0076661722887	21	-0.041073945123037	3.373239896184e-06	9.63851708472244e-06	lm	Decrease
FBgn0002715	-12.1968813388639	21	0.0638202637876032	7.38923511458151e-05	0.000168889560874096	lm	Increase
FBgn0002719	-7.29957918487335	17.823931563104	-0.00510875087666109	7.97387377750048e-05	0.00018080505536778	quad	Decrease
FBgn0002723	-11.2117010379725	23.3373988471936	0.00322548149125349	0.00148580852304838	0.00258947797521684	quad	U
FBgn0002733	-12.4266234272215	25.3334266043537	0.00638195260636232	0.000268376788182837	0.000550919284840307	quad	Decrease
FBgn0002772	-5.8461896143472	7.77188269051913	-0.00527367500842938	0.00382325830055644	0.00603307021061914	quad	Decrease
FBgn0002773	-6.15576513743698	21	-0.147058548630899	2.58780171927436e-94	6.46626954603681e-92	lm	Decrease
FBgn0002774	-10.9584920861839	26.4281190140816	0.00683170768714239	0.0057683457620076	0.00871178843929676	quad	Decrease
FBgn0002775	-9.03172518980436	27.1891250272638	-0.00786858686841659	5.63029940629409e-24	8.8761581334242e-23	quad	Increase
FBgn0002778	-9.87739069800602	22.9570359935854	0.00431334975840673	0.000735624077181903	0.00137464568264123	quad	U
FBgn0002780	-11.4760112016147	22.0808653471605	0.010170168912989	1.25901666366846e-05	3.31328898192898e-05	quad	U
FBgn0002781	-7.13667172457357	26.3088215999372	-0.00581290315869614	1.19336676304242e-17	1.14735589252965e-16	quad	Increase
FBgn0002783	-9.51303604529533	NA	NA	0.0814667783483944	0.0940580396895232	conserved	Conserved
FBgn0002787	-8.62881394003907	24.1482054531306	-0.00491336461439353	0.0006630256688677	0.00125320377464687	quad	Increase
FBgn0002789	-7.39890041835068	21	-0.0616886035777966	1.10894938723808e-09	5.07739309456922e-09	lm	Decrease
FBgn0002868	-7.29620144309899	22.0694872636093	-0.0123488471800719	6.28391440552088e-08	2.32190000757542e-07	quad	Bell
FBgn0002869	-10.0158632389591	20.5563501568328	-0.0374354599704279	2.13271013808654e-16	1.83920947628775e-15	quad	Bell
FBgn0002872	-12.1172851779561	21	0.040704805789461	0.000600196802813	0.00114505956177055	lm	Increase
FBgn0002873	-9.78534507764672	NA	NA	0.992548410865588	0.993641963802239	conserved	Conserved
FBgn0002878	-11.1604270879194	21	0.0533395976486018	0.000120747873720788	0.00026472362312772	lm	Increase
FBgn0002891	-11.4589683241347	20.3814702190561	0.00409351148800289	0.0229038258480711	0.0291780329394277	quad	U
FBgn0002899	-10.0148486992512	30.6407802349832	-0.00461531067978071	0.0325485165792002	0.0396734662450129	quad	Increase
FBgn0002901	-12.6898171737461	21	0.0604318192698765	8.98080002274224e-12	5.04854309489925e-11	lm	Increase
FBgn0002905	-13.4182185637411	24.391846389017	0.00751208354329377	0.021941594934284	0.0281342195469107	quad	Decrease
FBgn0002906	-10.7893365559468	26.1204502741526	-0.00410950356120338	0.00325278858032227	0.00523536583902111	quad	Increase
FBgn0002917	-12.8571076605262	28.1127016205784	0.00740702172637712	1.11238848239123e-06	3.42418320957818e-06	quad	Decrease
FBgn0002921	-8.60587122184588	29.7952017826473	0.00313325552121676	0.00314863396142626	0.00508295217102695	quad	Decrease
FBgn0002922	-14.6634135962628	26.1504281163551	0.00827686547853883	1.82435676787711e-05	4.68390595811244e-05	quad	Decrease
FBgn0002924	-9.22854231186905	26.4799167397114	-0.00906397006275244	5.93037002619347e-05	0.000138071391595164	quad	Increase
FBgn0002930	-10.1887753017096	21	-0.0419906484174642	9.47602696493252e-13	5.81060671868102e-12	lm	Decrease
FBgn0002931	-13.3227253804883	21	-0.0350670662756591	9.49561420546454e-05	0.000212561397499705	lm	Decrease
FBgn0002932	-11.1139191452265	NA	NA	0.123661800244964	0.140758420845965	conserved	Conserved
FBgn0002936	-11.1688633198561	21	-0.0932197270564403	1.15856995743241e-75	1.65427238921956e-73	lm	Decrease
FBgn0002937	-11.4375334256296	21	-0.0657958096085636	2.10421788893944e-32	5.60844207998659e-31	lm	Decrease
FBgn0002938	-9.17372426477129	21	-0.0885052153288037	1.70919456040784e-30	4.11648183886177e-29	lm	Decrease
FBgn0002939	-11.6109310483556	21	-0.115400847131595	4.16182457393847e-09	1.77387789409446e-08	lm	Decrease
FBgn0002941	-14.625730758715	26.0620098689679	0.00954413800377436	3.04738064329502e-08	1.16744229703847e-07	quad	Decrease
FBgn0002945	-13.0642170745841	21	-0.0645751090782091	1.73907005292593e-17	1.64914660142264e-16	lm	Decrease
FBgn0002962	-6.22970809681894	25.3020528436343	-0.011799949960055	7.90424699941964e-11	4.03694168416961e-10	quad	Increase
FBgn0002968	-10.1986155552943	20.3312916557876	0.0103696917294722	1.62091229928167e-34	4.82173167598818e-33	quad	U
FBgn0002973	-10.5566295657091	22.585779846237	0.00553928366001407	2.16676002504871e-10	1.06421456758535e-09	quad	U
FBgn0002985	-13.6289102734161	21	-0.0422481579534967	0.00157928164598335	0.00273284626932195	lm	Decrease
FBgn0002989	-11.539860587436	21	0.0855295453372276	6.0059167734891e-11	3.10228104139657e-10	lm	Increase
FBgn0003008	-10.2987998684522	21	0.0538533874104153	9.19281889748399e-09	3.75335885949152e-08	lm	Increase
FBgn0003011	-13.0675181186702	21	-0.0533018603890603	9.50099943175134e-13	5.82234759781451e-12	lm	Decrease
FBgn0003015	-7.95603569987355	22.6623973477538	0.00501627242710444	0.0125312496986315	0.017166918960776	quad	U
FBgn0003016	-10.9860105623214	25.2040488459396	0.00539551677662103	0.000447152199497925	0.000877190624922819	quad	Decrease
FBgn0003022	-7.88517573691035	25.4466147904129	-0.012676425382044	1.47750217085791e-37	5.19987119638198e-36	quad	Increase
FBgn0003023	-10.4915819367776	21.3294271951853	0.00447293660384971	0.0317029063932156	0.0387988918085209	quad	U
FBgn0003028	-9.11550605565366	16.5481925158303	0.00397975418584662	0.00013306085944683	0.000289306784896904	quad	Increase
FBgn0003041	-9.08263011478686	31.2032789694085	-0.00274922685064847	0.00167481894228153	0.00287912214947307	quad	Increase
FBgn0003042	-11.6572367093609	NA	NA	0.10250077605694	0.117461047545186	conserved	Conserved
FBgn0003044	-11.3037766855075	NA	NA	0.212576032198388	0.236340093639921	conserved	Conserved
FBgn0003046	-11.343564813118	22.9746109879884	-0.00551613732962739	0.0266498053043958	0.0333289294316111	quad	Bell
FBgn0003048	-11.199971597358	23.1677619539483	0.00523810407999105	0.00198527711847495	0.00336433448612362	quad	U
FBgn0003062	-8.04917350367494	24.5552292257221	0.0041219322706143	0.00203485335720867	0.00343785654247814	quad	Decrease
FBgn0003068	-11.1435984372755	21	-0.078874952072264	3.2484867632496e-33	8.99407900240436e-32	lm	Decrease
FBgn0003071	-8.16388747323368	21	-0.067109187716446	8.71365697321817e-29	1.88105834659429e-27	lm	Decrease
FBgn0003074	-7.23523621883585	19.7215751877784	-0.00358382563471555	0.00366449842641532	0.00581560205970485	quad	Bell
FBgn0003076	-7.71050401526699	NA	NA	0.55637783821488	0.583770364576709	conserved	Conserved
FBgn0003079	-11.3056306329952	NA	NA	0.0519872233284889	0.0609444402027031	conserved	Conserved
FBgn0003082	-8.44177378712445	26.7706481106184	-0.00407326578493067	3.72965612060445e-07	1.235595390303e-06	quad	Increase
FBgn0003087	-9.28494774718012	26.5516973957158	-0.0168105855792275	9.24008730074946e-13	5.67289143556455e-12	quad	Increase
FBgn0003089	-14.1469076714524	28.9209968279854	0.00771664251264607	1.32251568239923e-06	4.02513527575527e-06	quad	Decrease
FBgn0003090	-12.3004112573369	35.7318463744906	0.00302671770437586	0.0356050774854389	0.0428969080842529	quad	Decrease
FBgn0003091	-11.5985444938651	21	-0.0767965824437393	1.42524761926524e-18	1.48698851300168e-17	lm	Decrease
FBgn0003093	-11.5977253764664	27.3021097036758	0.00351650868495294	0.00701737015324588	0.0103709322315086	quad	Decrease
FBgn0003114	-8.05875170586879	25.2119661778212	-0.0164013010899724	5.48415594456511e-14	3.76729475367205e-13	quad	Increase
FBgn0003116	-8.88958310186443	24.797411741989	-0.0068699301140749	3.72301236264545e-07	1.23421255604117e-06	quad	Increase
FBgn0003117	-13.5669309053083	21	-0.081346628923323	1.19284002628973e-23	1.82859448815427e-22	lm	Decrease
FBgn0003118	-12.5277003824699	25.8941328333348	0.00367398768320115	0.00276349670189256	0.0045317718679928	quad	Decrease
FBgn0003124	-11.1817172919998	NA	NA	0.0846768937404015	0.0976627686285844	conserved	Conserved
FBgn0003129	-12.5040402744071	21	-0.0772956483579084	4.00558615494045e-61	4.04402359784139e-59	lm	Decrease
FBgn0003134	-9.81905432084775	NA	NA	0.770116777284277	0.78914467797379	conserved	Conserved
FBgn0003137	-10.0169743908333	21	-0.0589240076504515	8.89295320206231e-22	1.17728565900149e-20	lm	Decrease
FBgn0003138	-9.76446086175359	25.6111712431939	-0.00766332375373075	1.11948904575814e-05	2.965622319733e-05	quad	Increase
FBgn0003139	-8.49047613862006	28.0176207166219	-0.00433325998748825	4.04109128429721e-08	1.52590507693807e-07	quad	Increase
FBgn0003141	-12.3415715592774	22.864616759443	0.00727397402132995	0.000306670493980571	0.000621864797592982	quad	U
FBgn0003149	-8.16700668783731	21	-0.16573385950377	3.14536945416976e-130	1.84929221731922e-127	lm	Decrease
FBgn0003159	-12.2601928726586	21	-0.0562057640393552	4.54046455947798e-06	1.2744157054755e-05	lm	Decrease
FBgn0003162	-9.01606967428969	13.5289706083388	-0.00370939430111857	0.00510006403958488	0.00780390999321048	quad	Decrease
FBgn0003165	-9.23036458614457	21	0.0288999498521634	0.000169144488819152	0.000361318237959075	lm	Increase
FBgn0003169	-9.84863421897404	21	-0.0249051752187694	3.5626311047958e-11	1.87610631677735e-10	lm	Decrease
FBgn0003174	-12.3955706946034	18.0806019811952	-0.0106173565525575	3.57250906523271e-05	8.70908002609779e-05	quad	Bell
FBgn0003175	-10.6120203014573	25.3578344330155	0.00355091785870294	0.000162994982604367	0.000349075391285761	quad	Decrease
FBgn0003178	-8.61142431846433	21	-0.0547878560645464	0.00525446055726245	0.00801439543260158	lm	Decrease
FBgn0003187	-11.0701534949058	21	0.0453396256644181	6.02581121153209e-05	0.000140065076882008	lm	Increase
FBgn0003204	-7.74917083384003	NA	NA	0.261081866038714	0.286885801567386	conserved	Conserved
FBgn0003205	-8.68369589187223	25.4958678844787	-0.00607828576954548	1.47957204226889e-16	1.29722127741031e-15	quad	Increase
FBgn0003206	-10.4429123964065	21	0.0262184856420754	6.34500619971751e-06	1.74561896411166e-05	lm	Increase
FBgn0003209	-9.96119818030894	16.7923563704511	-0.00352635183599148	2.28054926099089e-06	6.69626611739246e-06	quad	Decrease
FBgn0003218	-9.25296555424104	10.9957309397212	0.00232277692354816	0.0393667048712211	0.0468472693401423	quad	Increase
FBgn0003227	-11.3958454637816	13.2383153981917	0.00392701481111406	0.0020749023882129	0.00349724272684451	quad	Increase
FBgn0003248	-10.9296287367719	23.9929471472017	-0.0100575274427597	1.9231707421773e-06	5.71066297328049e-06	quad	Bell
FBgn0003249	-9.77718615015422	21	-0.0351653848792577	2.26749893630423e-08	8.87726277648288e-08	lm	Decrease
FBgn0003250	-8.12351408564608	21.4065705783254	-0.00690048480062582	5.91710098721992e-14	4.05633911983972e-13	quad	Bell
FBgn0003255	-13.7530244168554	21	-0.0993604026684919	1.65920904323049e-51	1.12814927803325e-49	lm	Decrease
FBgn0003256	-9.01162842262631	30.1344827767089	-0.00173960811258378	0.0251644884711736	0.0317014194945022	quad	Increase
FBgn0003257	-8.76450303523309	21.708417175776	0.00395053168319788	0.000631584729363275	0.00119762651678731	quad	U
FBgn0003261	-7.48471151970542	NA	NA	0.245869738905164	0.271153926995158	conserved	Conserved
FBgn0003274	-4.91162703563613	25.1627413685857	-0.00576627568197783	0.00172932931165213	0.00296225242904155	quad	Increase
FBgn0003275	-9.04074138759852	21	0.044165661194664	6.86718533391255e-08	2.51419477701304e-07	lm	Increase
FBgn0003278	-11.5205315452824	23.7058621176399	0.00875027570415983	1.30850524005329e-09	5.92055675614877e-09	quad	U
FBgn0003279	-6.04564474921636	NA	NA	0.401486961485547	0.430942762427044	conserved	Conserved
FBgn0003285	-12.8360989123759	19.0467219596787	0.00586021330073414	0.00307987474999894	0.00498758070742699	quad	U
FBgn0003292	-11.2354149035451	NA	NA	0.0520344998199983	0.0609927085376901	conserved	Conserved
FBgn0003295	-13.0797016621969	21	-0.0622061305084131	5.18055313348737e-21	6.44025230960277e-20	lm	Decrease
FBgn0003301	-12.2792627823781	24.7202333211192	0.00721824693460993	2.1335508108662e-06	6.28680434982537e-06	quad	Decrease
FBgn0003302	-10.6614475424773	22.1091658540139	-0.00257245689943929	0.0354827386666519	0.0427701366344894	conserved	Conserved
FBgn0003308	-12.0236072880322	23.9611880960924	0.0137744187762088	8.87110803264048e-45	4.57044973124957e-43	quad	U
FBgn0003310	-9.69168326412836	17.8332139631632	0.00270606065071945	0.00288654189751705	0.00470652304497274	quad	Increase
FBgn0003312	-11.9576544127454	27.3198990070346	0.00540844997824938	0.00101950936426272	0.00184534518214522	quad	Decrease
FBgn0003317	-10.9701395005821	21	0.0294803625231194	0.00288653781480399	0.00470652304497274	lm	Increase
FBgn0003321	-10.4152092258305	NA	NA	0.446676125711558	0.476097794428157	conserved	Conserved
FBgn0003326	-14.8367376594463	27.2639392578378	0.00690679194616507	0.000349562227707963	0.000700175243675569	quad	Decrease
FBgn0003330	-8.98119555311945	26.2551869168069	-0.00655005157759947	2.85328108455432e-06	8.22334038065756e-06	quad	Increase
FBgn0003334	-10.2602577447419	21	0.0333511965636152	1.47750665299535e-06	4.47369857518586e-06	lm	Increase
FBgn0003339	-13.9520450997061	27.9023346081085	0.00698371466019488	5.21153138544189e-08	1.93928727466462e-07	quad	Decrease
FBgn0003345	-11.3826238290594	31.6141002231938	0.0025310862320351	0.0257890090573858	0.0323779858721984	quad	Decrease
FBgn0003346	-10.4542939118953	NA	NA	0.0634378999504206	0.0738569376825223	conserved	Conserved
FBgn0003356	-10.2738166754146	NA	NA	0.13868346152372	0.156945334910505	conserved	Conserved
FBgn0003357	-8.35307515571418	NA	NA	0.244090053838104	0.26931008810154	conserved	Conserved
FBgn0003358	-8.57902072031528	NA	NA	0.180739164858457	0.202226346441316	conserved	Conserved
FBgn0003360	-8.19249363451429	22.4660077452598	-0.00954297062626754	4.54900674621927e-05	0.000108307104403196	quad	Bell
FBgn0003371	-8.8546952367523	23.5772517981077	-0.00280223472601112	0.00731443496233317	0.0107606384233912	quad	Bell
FBgn0003380	-11.59543622515	21	-0.129922639806628	3.20408593881294e-42	1.46902931001997e-40	lm	Decrease
FBgn0003386	-12.6881062318402	29.7372324281431	0.00426725140797557	0.0160280141665672	0.0213514596287937	quad	Decrease
FBgn0003388	-12.4003507763666	9.12646704621347	-0.00321401733233296	0.00688294511081635	0.0101918572418681	quad	Decrease
FBgn0003392	-9.93733623514383	29.1597404683054	0.00398529328225619	9.45928469368402e-07	2.94534425275301e-06	quad	Decrease
FBgn0003396	-13.1189285687993	21.9034435662427	0.00621778820815705	0.00526060250185283	0.00802253921361291	quad	U
FBgn0003401	-9.71956898435224	18.5493608987675	0.00272686174002077	0.0283630656335552	0.0351592262194449	quad	U
FBgn0003410	-9.55211590241716	26.7911581731689	-0.00630129873223145	0.00258708059749008	0.00426556756382602	quad	Increase
FBgn0003415	-11.4536466115344	17.3292701853159	0.00461337166266756	0.0336097398352588	0.0407879249214924	quad	Increase
FBgn0003423	-8.8571182029618	26.9924169657719	0.00239736329660705	0.0189443954941584	0.0246644826057201	quad	Decrease
FBgn0003429	-10.154925402841	21	-0.108148287431927	8.29708166494225e-97	2.18235082213415e-94	lm	Decrease
FBgn0003430	-15.3592816718969	23.2957606480586	0.010542728708281	1.81614857032542e-05	4.66642801038627e-05	quad	U
FBgn0003435	-11.1245961068017	34.208183709359	0.00281356331072931	0.0226720273417172	0.0289260803268399	quad	Decrease
FBgn0003444	-11.0686006309723	NA	NA	0.980765503592702	0.983027598115629	conserved	Conserved
FBgn0003447	-9.28249973479553	21	0.0339130444098425	4.66076986732908e-06	1.30598247333766e-05	lm	Increase
FBgn0003449	-9.03300897365146	26.5385530637574	-0.00637765404367297	0.00173231022409401	0.00296632528521837	quad	Increase
FBgn0003450	-9.98553303504391	26.1663050345911	-0.00837005281684118	1.97536378603942e-08	7.7823259919054e-08	quad	Increase
FBgn0003459	-11.5337442954354	21	0.0189570932827518	0.0480013031516137	0.0564040706560521	conserved	Conserved
FBgn0003460	-13.2251000617522	34.4881848831011	0.00393927362716834	7.31665199740072e-05	0.000167307107558957	quad	Decrease
FBgn0003462	-6.3217220492541	25.6653999322306	-0.00536067482971094	0.000402798811313142	0.000797696476931812	quad	Increase
FBgn0003463	-11.3744106899976	21	-0.028419618570349	2.7922637608752e-08	1.07713918525464e-07	lm	Decrease
FBgn0003464	-8.45729642672294	21	0.0340783687258342	1.05748242560464e-08	4.28784456142733e-08	lm	Increase
FBgn0003475	-10.9791078094303	22.450858157476	0.00416307660165464	0.00129650790720924	0.00229152900664126	quad	U
FBgn0003479	-9.63924361971232	26.8463009928344	-0.00546785684117493	0.000140409427273941	0.000303830315133804	quad	Increase
FBgn0003480	-9.12137138422953	25.9053265906287	-0.00947561276482893	2.37942928741258e-07	8.07551637612521e-07	quad	Increase
FBgn0003482	-10.1479662738939	29.2977667093165	-0.00871521969094358	5.33521705195262e-10	2.52249264116681e-09	quad	Increase
FBgn0003486	-13.5548539645982	22.9917542152018	0.0145418734277315	5.10709474699541e-15	3.8876932213419e-14	quad	U
FBgn0003495	-11.9988157797647	21	0.02371105895189	2.74789776234793e-05	6.84918656724877e-05	lm	Increase
FBgn0003499	-12.8559216667903	21	-0.0744063561538981	1.67053773252502e-13	1.10870017507222e-12	lm	Decrease
FBgn0003502	-10.5419601991156	NA	NA	0.0822563798860222	0.0949477441922615	conserved	Conserved
FBgn0003507	-9.99563164975844	19.0456749105454	-0.0054559694437176	0.000449732301967682	0.000881732906662805	quad	Bell
FBgn0003510	-12.3028437188866	15.0990277569241	0.00544290769788598	7.18363720477862e-06	1.95961937395639e-05	quad	Increase
FBgn0003511	-8.9138779845254	26.5201419182362	-0.00975026676305748	2.52408509869894e-14	1.78543740704147e-13	quad	Increase
FBgn0003512	-8.44042132198517	31.8265791964858	-0.00423832330478769	0.00351920267910174	0.00561519999856878	quad	Increase
FBgn0003513	-14.6801461285758	29.456458867464	0.00558488826751508	0.00285317839003645	0.00465820287625193	quad	Decrease
FBgn0003514	-8.10895138104349	24.9910494986798	-0.00468616690415856	0.00368392908552307	0.00584551059053867	quad	Increase
FBgn0003515	-11.1012102781032	26.528858181102	0.0046854756637488	0.00943713925954161	0.0134173836271861	quad	Decrease
FBgn0003517	-5.6032926695035	NA	NA	0.302040719270666	0.32903509418096	conserved	Conserved
FBgn0003520	-10.908376691165	NA	NA	0.784378903570657	0.802640435377288	conserved	Conserved
FBgn0003525	-8.49486424341936	30.4188600839278	-0.00539152485947177	0.00323855632902706	0.0052132985196691	quad	Increase
FBgn0003527	-9.99858706864755	30.8588648075682	-0.00403703899992039	1.18229079852329e-06	3.62151288116466e-06	quad	Increase
FBgn0003557	-9.3243553810929	21.7551615701962	0.00300816933348837	0.013388474734656	0.0182288250882559	quad	U
FBgn0003559	-10.4061440206105	21	-0.0345960490154037	7.66722827486963e-05	0.000174485306482973	lm	Decrease
FBgn0003567	-10.3680290533942	NA	NA	0.12743522106624	0.144872046696664	conserved	Conserved
FBgn0003598	-10.5820451150819	21	0.0332290580555163	0.0135404965756349	0.0184107282374467	lm	Increase
FBgn0003607	-7.86335680778314	26.2433632801095	-0.00595186687769222	7.99041116425946e-09	3.29200987579445e-08	quad	Increase
FBgn0003612	-10.4618778463033	21	0.0314601170051653	0.000240268291458218	0.000497304115370654	lm	Increase
FBgn0003638	-9.33997430845499	23.3926742548963	0.00613169584426114	2.81413578431179e-05	7.00555097489324e-05	quad	U
FBgn0003651	-11.139766077579	9.77625955075617	-0.00252432714314636	0.0374276255029676	0.0447903636137645	quad	Decrease
FBgn0003655	-7.81080492660051	27.2416929422728	-0.00588683151406047	1.36401638609715e-07	4.78027481733556e-07	quad	Increase
FBgn0003656	-10.3952300384282	21	-0.043143241993882	0.00497959138995906	0.00763827746203818	lm	Decrease
FBgn0003660	-8.46072520003184	26.0791527290731	-0.0023192450456908	0.0027100155959784	0.00445137319339427	quad	Increase
FBgn0003676	-6.55551850235469	25.971710523029	-0.00441656986663546	0.00104206529274374	0.00188132390703748	quad	Increase
FBgn0003710	-13.3379126223895	21	-0.108895564168629	1.16765871930435e-15	9.43472020973887e-15	lm	Decrease
FBgn0003714	-8.19809336319971	25.2026789457241	-0.00587920684033349	5.90847516305335e-05	0.000137657830430579	quad	Increase
FBgn0003715	-14.5339456995756	21.6453816642746	0.0128681584669187	1.8045634257296e-12	1.08262973830536e-11	quad	U
FBgn0003719	-13.581243641942	23.6350029880236	0.00471165106240664	0.00106259525133687	0.00191328400956801	quad	U
FBgn0003721	-5.74734164830166	10.1139897385934	-0.00436557514217984	3.30477280144372e-05	8.1137814174478e-05	quad	Decrease
FBgn0003732	-9.73265538260322	21	-0.0282484878188509	0.0178325289361753	0.023418227134026	lm	Decrease
FBgn0003733	-12.4967029523494	21	0.0658522764224667	7.9258607893869e-11	4.04591310469469e-10	lm	Increase
FBgn0003741	-11.4894500641172	21	0.00789706381138972	0.0437129225100581	0.0515346379438583	conserved	Conserved
FBgn0003744	-10.16278193939	21	0.0420289943518797	0.0190926451980548	0.0248219288182307	lm	Increase
FBgn0003747	-14.9329052525183	21	0.0456490705404179	0.00104222972544086	0.00188132390703748	lm	Increase
FBgn0003748	-8.96230797303184	21	-0.0396706915094433	1.3061818843238e-07	4.59531430264568e-07	lm	Decrease
FBgn0003751	-11.8127458982653	25.7739875708042	-0.00670170208801277	0.000291511372753874	0.000593654476502643	quad	Increase
FBgn0003861	-8.88602173331532	21	-0.0472740984044173	7.94588987728442e-14	5.37132844300937e-13	lm	Decrease
FBgn0003862	-11.4408963733079	21	-0.0239422238841451	0.0158028795261	0.0210880882327596	lm	Decrease
FBgn0003863	-5.45102073930298	23.4863153888157	-0.00927576157114778	0.0279948294456065	0.0347717559722676	quad	Bell
FBgn0003866	-13.2538602113794	28.7710639260595	0.00601010926649382	3.34585668277127e-05	8.20256010407134e-05	quad	Decrease
FBgn0003867	-10.4806072573752	14.7985146783387	-0.00283193171659954	0.0177986438911558	0.0233829450173636	quad	Decrease
FBgn0003870	-10.1712655817105	21	-0.0473273065540555	1.1813492887031e-06	3.61973824052345e-06	lm	Decrease
FBgn0003882	-11.426321673646	NA	NA	0.7993474250189	0.816586009103016	conserved	Conserved
FBgn0003884	-6.88272294632567	NA	NA	0.28514678831626	0.311582174398275	conserved	Conserved
FBgn0003885	-9.45891488981565	44.4948558647794	0.00122798404209841	0.035752962339238	0.0430698877402295	quad	Decrease
FBgn0003886	-11.284040881353	6.37616084668878	-0.00456385182817882	9.64867333360339e-05	0.000215456858734061	quad	Decrease
FBgn0003887	-6.18295497414095	23.915677184467	-0.00556301396536	0.00140279906050576	0.00246025208102388	quad	Bell
FBgn0003889	-13.3505733623406	21	-0.0926817595174667	0.00529283446813508	0.00806554055633635	lm	Decrease
FBgn0003890	-9.29504922166227	21	-0.0638745595313418	2.5348676389132e-14	1.79179646753447e-13	lm	Decrease
FBgn0003892	-13.6716259407937	27.3856585064037	0.00616710092149119	0.000181966169334341	0.000385410439181339	quad	Decrease
FBgn0003941	-7.0601104346922	21	0.0343606697803044	0.000152371489569714	0.000328151915158218	lm	Increase
FBgn0003942	-5.44851860013905	23.6160235793973	-0.00464451969530379	7.53017359710421e-05	0.000171796587772327	quad	Bell
FBgn0003943	-9.11038977625636	21	-0.0640879612064804	1.03111899383331e-10	5.21560442477932e-10	lm	Decrease
FBgn0003944	-12.4303353458512	21	-0.0871930143174317	6.67838286257e-23	9.61821854630939e-22	lm	Decrease
FBgn0003961	-12.7898900216572	23.1182001943879	0.0271197521480651	6.59298007802325e-22	8.80973741709123e-21	quad	U
FBgn0003963	-11.4479244803826	21.0315067804816	-0.00628943042219031	0.000149179501865259	0.000321762866021421	quad	Bell
FBgn0003965	-11.7026072660058	21	0.0406002836668849	6.72810362026614e-05	0.000154698402771015	lm	Increase
FBgn0003975	-12.4378489916891	21	-0.10889589280625	1.19431283035554e-35	3.8631575208426e-34	lm	Decrease
FBgn0003978	-9.11263266185496	21	0.0438797294384733	7.44096430254467e-21	9.12545254036e-20	lm	Increase
FBgn0003979	-8.77718552703257	23.5431711473649	0.0125837359966283	0.000880169157376724	0.00161507081475681	quad	U
FBgn0003980	-10.7501559016202	24.2656001428342	0.0159667752998373	2.26167070723557e-08	8.8579148584716e-08	quad	Decrease
FBgn0003983	-8.60677042303172	21	-0.0441950318345684	0.0270494286067256	0.0337631280528075	lm	Decrease
FBgn0003984	-13.6787097271552	23.4409509181817	0.0086881814993996	2.7895419057134e-07	9.40036120957702e-07	quad	U
FBgn0003996	-10.1854980750851	21	-0.0546094265788017	7.4523171862565e-08	2.71648104582909e-07	lm	Decrease
FBgn0003997	-10.8219097354615	28.2831830443945	0.00211889861854543	0.0350737690625141	0.042333331938151	quad	Decrease
FBgn0004028	-8.09720397783892	21	-0.117250714486962	3.5804238897191e-36	1.18106722038754e-34	lm	Decrease
FBgn0004045	-8.39719967930483	24.4311532234153	0.00412743715948136	0.0307983393417707	0.03783547218793	quad	Decrease
FBgn0004047	-6.86290105913002	21	-0.0288663305926507	0.0207998322551658	0.0268008667513707	lm	Decrease
FBgn0004049	-12.3517032979848	23.0659312615869	0.00491171077967022	0.00336472648877523	0.00539727832696332	quad	U
FBgn0004050	-9.09587862496859	27.8662844058496	-0.0035465616059607	0.000231688667426605	0.000481440380650503	quad	Increase
FBgn0004066	-6.37622890229059	26.5804247509615	-0.00798293582578107	8.56004290876125e-07	2.68121682460259e-06	quad	Increase
FBgn0004087	-8.75387478887153	26.7264518946316	-0.00583116198520722	0.000473087773036041	0.000922816606458866	quad	Increase
FBgn0004101	-11.3531064896862	NA	NA	0.447119794468906	0.476435218093466	conserved	Conserved
FBgn0004102	-13.4080084291394	21	-0.0831054246125344	1.42520561201363e-14	1.03750401253286e-13	lm	Decrease
FBgn0004103	-8.24398741778167	22.8211243562171	-0.00300127637241253	0.00996937848387509	0.0140740025347926	quad	Bell
FBgn0004106	-9.53205201728833	28.2619793773891	-0.00681277288940726	9.92878323505544e-05	0.000221168238097569	quad	Increase
FBgn0004107	-11.3645026665078	25.8238579305729	-0.00388372320843057	0.0325177803633782	0.03964567147255	quad	Increase
FBgn0004108	-10.5382745569764	NA	NA	0.743774894191848	0.764188946078076	conserved	Conserved
FBgn0004117	-8.04874508064128	21	-0.130366814764497	7.50630078709759e-202	3.75127381835202e-198	lm	Decrease
FBgn0004118	-12.8440655337918	34.5545469687259	0.00367335750055174	0.00719466623495469	0.010600042602944	quad	Decrease
FBgn0004132	-8.6925708360412	27.4600800433193	-0.00494414919766022	0.000428844949563805	0.000844093200254082	quad	Increase
FBgn0004133	-11.3070115290438	21	-0.0451893937324572	2.99382870287254e-12	1.76123118806422e-11	lm	Decrease
FBgn0004167	-11.6404846516157	26.2264159522097	0.00646306828169157	9.67371908501931e-05	0.000215886617764686	quad	Decrease
FBgn0004168	-13.8356387179234	32.1361514851351	0.00442750210105435	0.0339510696741515	0.0411438263744932	quad	Decrease
FBgn0004169	-7.60668658496227	21	-0.139572189977585	6.5571258183091e-64	6.82692422437494e-62	lm	Decrease
FBgn0004179	-9.79555829110274	23.9960516504798	0.00282358220344284	0.0101359448603722	0.0142628141460538	quad	U
FBgn0004198	-12.1673396281204	28.2094937504957	0.00620342892218387	0.00150140480641554	0.00261028718735838	quad	Decrease
FBgn0004228	-10.5129141602879	21	0.0505537604635027	0.0132149245426812	0.0180072489167142	lm	Increase
FBgn0004237	-9.40414229783726	23.7334292130685	0.00317467984097272	0.000585443571494838	0.00111947742435257	quad	U
FBgn0004240	-13.529272536266	22.372078247791	0.0405053253066316	1.88035344948497e-09	8.37528196417214e-09	quad	U
FBgn0004242	-10.4717080122996	21	-0.108682481018412	8.94378341013218e-38	3.18124965068581e-36	lm	Decrease
FBgn0004244	-12.9228774406964	21	-0.131046528132674	2.91309108915533e-22	3.98854047069966e-21	lm	Decrease
FBgn0004359	-9.39342286078736	29.2040416538419	-0.00280099049117088	1.58350398110457e-08	6.30813961384622e-08	quad	Increase
FBgn0004360	-13.6849380516419	33.5268196654825	0.00411965045326199	0.00436685632781721	0.00678165459859121	quad	Decrease
FBgn0004362	-6.28811525954484	25.1430015692737	-0.00894656469849694	4.4516471699004e-20	5.21009525329678e-19	quad	Increase
FBgn0004363	-5.78682131061986	26.8369023711218	-0.00371280218809439	1.53917595484859e-05	4.00313912794995e-05	quad	Increase
FBgn0004364	-12.6285606770121	32.2510009848702	0.00366761393629175	0.0157990146698877	0.021085745977504	quad	Decrease
FBgn0004366	-12.3085034565855	32.6025817533031	0.00450241037185556	0.00597187725968565	0.00898388218099911	quad	Decrease
FBgn0004368	-10.6186580108681	21.4379014183231	0.00496534012125506	0.000102832162460758	0.000228554027973155	quad	U
FBgn0004369	-12.0374113469975	24.4164741362111	0.00423999579384746	0.0163444124440351	0.0216977556618583	quad	Decrease
FBgn0004370	-10.7250722941811	30.9367148919433	0.00201380603741599	0.0153297905062254	0.02054179596591	quad	Decrease
FBgn0004373	-10.0296273945064	21	-0.0221769593980627	0.00152331111050643	0.00264377401450109	lm	Decrease
FBgn0004374	-10.0136600636406	21	0.100358505782361	6.04765735978141e-64	6.43046120329949e-62	lm	Increase
FBgn0004378	-13.0859575351177	21	0.0338534455411205	0.0345928534090891	0.0418387669196328	lm	Increase
FBgn0004379	-10.2362061313575	26.852769203325	-0.00705796215521128	0.00321056182394783	0.00517239932791079	quad	Increase
FBgn0004380	-10.5513283238822	NA	NA	0.0560081495443584	0.0654738543503932	conserved	Conserved
FBgn0004381	-11.4499455705632	NA	NA	0.0957484147756334	0.109987979046369	conserved	Conserved
FBgn0004387	-10.0308897351747	NA	NA	0.468150773845135	0.497307576212363	conserved	Conserved
FBgn0004390	-11.0669340379872	NA	NA	0.998828255562371	0.998928198353602	conserved	Conserved
FBgn0004395	-9.18502871977556	26.3704754942212	-0.00500760318574319	2.44520064163864e-08	9.54306146551277e-08	quad	Increase
FBgn0004396	-12.0673388397138	25.4848623386228	0.00776819625488546	1.4530053930456e-07	5.07080618138644e-07	quad	Decrease
FBgn0004401	-9.11501975133033	NA	NA	0.582404837970483	0.608436745051416	conserved	Conserved
FBgn0004403	-6.28421149117583	25.7256553901902	-0.00422298607748629	0.00402929699792042	0.0063133443320606	quad	Increase
FBgn0004404	-7.06338863669389	25.725196917641	-0.00450985758805958	0.00290212647459092	0.00472884807850281	quad	Increase
FBgn0004406	-11.5254004211551	20.3630013210204	0.00660410885028341	0.0388205425627702	0.0462634223101095	quad	U
FBgn0004419	-8.52814635117445	21	0.035387724108155	1.86059679556717e-05	4.77204643872052e-05	lm	Increase
FBgn0004427	-8.67416352341531	21	0.0372763233090636	0.0178561087124474	0.0234385890947556	lm	Increase
FBgn0004429	-9.88469288582012	21	-0.0612683209079157	5.17159250569388e-12	2.96898719669215e-11	lm	Decrease
FBgn0004431	-15.7373554621143	22.253695721749	0.0245435901048618	9.28644900802002e-09	3.79003911127644e-08	quad	U
FBgn0004432	-5.11543317489888	26.7526010693947	-0.004862909402378	0.000583253585449298	0.00111571666728531	quad	Increase
FBgn0004435	-9.44273205730856	26.3135104617887	0.00302599232684784	0.00429630214648	0.00668188508804709	quad	Decrease
FBgn0004436	-10.6845493172252	27.2010267007277	0.00325680569634958	0.000669261914189366	0.00126331875964546	quad	Decrease
FBgn0004449	-10.6625490719871	21	-0.0613187098193652	2.31676983295118e-14	1.64929590315862e-13	lm	Decrease
FBgn0004456	-11.3972083052828	30.4821975396268	0.00325468128139068	0.00271498364076757	0.00445880077053432	quad	Decrease
FBgn0004462	-10.2060352446032	21	0.0230674797931075	0.00701491439022518	0.0103688360441143	lm	Increase
FBgn0004463	-10.8825732466351	22.4324835801955	0.00561920954486798	0.000251037260228585	0.000518412689253039	quad	U
FBgn0004465	-7.86766465324449	27.0406474840088	-0.00488614765808586	0.000279696196351853	0.000571689873729401	quad	Increase
FBgn0004507	-8.79106140628423	21	-0.0872265321552887	1.57222119336313e-24	2.58459717560271e-23	lm	Decrease
FBgn0004509	-9.68577867299561	21	0.00921197661900193	0.0426226588987785	0.0503264590305128	conserved	Conserved
FBgn0004510	-8.78701366161355	26.0405511076229	-0.00934794783834028	1.2061942593373e-28	2.57604949189665e-27	quad	Increase
FBgn0004512	-9.92712512948303	21	-0.0801886434117283	1.55705014586755e-27	3.06352681258783e-26	lm	Decrease
FBgn0004513	-11.36790563358	21	-0.0807947295362513	6.45804355688581e-78	9.63405154493637e-76	lm	Decrease
FBgn0004514	-13.2009664406362	33.4156958882819	0.00373953385176233	1.69167502828108e-07	5.84253348571852e-07	quad	Decrease
FBgn0004516	-10.5224436319001	21	-0.105782785327376	5.05578328827057e-78	7.65644757064611e-76	lm	Decrease
FBgn0004552	-11.4921969091645	21.3468841501946	-0.0124144607236256	1.52101420179561e-06	4.59568831528027e-06	quad	Bell
FBgn0004554	-15.6554010914743	21.8474915906611	0.015901156090759	8.86921364573183e-07	2.77197593461819e-06	quad	U
FBgn0004556	-11.4162710660084	22.0209201420942	0.00581958743445136	0.0116387736920952	0.0160987466167301	quad	U
FBgn0004569	-11.5923524264617	21	-0.0758467727007153	4.19216643876634e-61	4.19007035554696e-59	lm	Decrease
FBgn0004573	-15.1584991491561	21	-0.0797790486674109	8.26526178278349e-06	2.23696971348283e-05	lm	Decrease
FBgn0004574	-8.73732093639503	NA	NA	0.117016148976752	0.133482813173092	conserved	Conserved
FBgn0004575	-11.8004692233469	29.9682111162165	0.0045459048979241	0.00542315313443431	0.00823948999037447	quad	Decrease
FBgn0004577	-13.030695165321	21	-0.25862728801044	1.51208520628396e-107	4.87525536671232e-105	lm	Decrease
FBgn0004583	-13.7577642146698	27.3014196344883	0.00473417376673807	0.00650301716966336	0.00969535450638205	quad	Decrease
FBgn0004584	-11.0544509409005	NA	NA	0.068422070334925	0.0794468625694209	conserved	Conserved
FBgn0004587	-8.8625525963076	21	0.0220083206337032	0.000991359264429499	0.00179830051687347	lm	Increase
FBgn0004595	-11.8087133469179	21	-0.10576232709702	1.68373700095628e-24	2.75884447943574e-23	lm	Decrease
FBgn0004597	-9.79350377768541	30.9459181988983	-0.00337587958802848	0.0031077021192444	0.00502612988379414	quad	Increase
FBgn0004598	-9.30496333611719	NA	NA	0.490287195314859	0.519497563571718	conserved	Conserved
FBgn0004606	-12.6707472369987	NA	NA	0.201275186614822	0.224149915344306	conserved	Conserved
FBgn0004607	-13.3591875419736	33.7484502558363	0.00335186843431848	0.0114742864564889	0.015903371138902	quad	Decrease
FBgn0004611	-10.8889476408721	24.7981763471156	0.00366415450788263	0.0007706734447469	0.00143202845886694	quad	Decrease
FBgn0004618	-14.5887421805521	28.2538327789459	0.00744385956906222	0.000290868503630797	0.000592707582831767	quad	Decrease
FBgn0004619	-12.2859504289252	21	-0.0902783205436179	3.02935703601783e-38	1.11317733731611e-36	lm	Decrease
FBgn0004620	-13.3979384392645	27.3820200109097	0.00906705741807224	7.42952762216549e-07	2.34919736107384e-06	quad	Decrease
FBgn0004622	-14.5026749924645	28.6370967903512	0.00555537854492334	0.00180207858389249	0.00307788370574256	quad	Decrease
FBgn0004623	-8.88676047714464	9.20956786595175	-0.00269050941482636	0.00145475597051948	0.00254200802890598	quad	Decrease
FBgn0004625	-9.97060227527069	21	-0.0366475126047258	8.93665219591964e-06	2.40694795737582e-05	lm	Decrease
FBgn0004629	-8.66888858479216	21	-0.0747042071061637	5.78617330197206e-20	6.73257300968693e-19	lm	Decrease
FBgn0004635	-11.9537195695218	14.496367080379	-0.00406440503316982	0.000558701129638281	0.00107141553928139	quad	Decrease
FBgn0004636	-9.62290819158008	NA	NA	0.405504782509592	0.434873422873752	conserved	Conserved
FBgn0004643	-8.19612681292017	28.5906747106037	-0.00585380697676392	2.29537243778373e-08	8.97935323508743e-08	quad	Increase
FBgn0004644	-13.2192090325669	21	-0.0348048834561075	0.00026557970468808	0.000545737900566891	lm	Decrease
FBgn0004646	-11.961656737147	26.9656099003948	0.00610314520747375	0.00279241578398497	0.00456958033974568	quad	Decrease
FBgn0004647	-10.5191021859637	24.3421150818455	0.00623092243300195	5.1018689973455e-07	1.65831481718596e-06	quad	Decrease
FBgn0004648	-9.76742804597766	24.7331040057841	0.00253460724978652	0.000384619270636968	0.000764420284354046	quad	Decrease
FBgn0004650	-10.7130029503941	22.4190384511456	0.00687640949282522	0.0148715831430805	0.0200163854421304	quad	U
FBgn0004652	-12.2575606441447	32.6179154960757	0.00429095278564266	6.63880638503674e-05	0.000152856184792541	quad	Decrease
FBgn0004654	-7.6414084932447	NA	NA	0.676548347350837	0.699793100669732	conserved	Conserved
FBgn0004656	-9.74847900674481	22.1774770825622	0.00483617007302192	0.0179301712875377	0.0235217301507992	quad	U
FBgn0004666	-11.8324294434593	21.4841859252405	-0.00746685328917945	8.40527135069818e-06	2.2735657187928e-05	quad	Bell
FBgn0004687	-7.04999005067483	24.3944611075287	-0.00663022363476047	0.000338040226916993	0.00067954788174484	quad	Increase
FBgn0004698	-10.7587817763903	27.4087197782037	0.00291928798455399	0.000305648040667219	0.000620546854858593	quad	Decrease
FBgn0004797	-9.67089962148133	21	-0.0228250664603783	0.00447497300627165	0.00693447367405971	lm	Decrease
FBgn0004811	-8.60399649217553	25.4394658785054	-0.0103500952224644	3.80645343299442e-23	5.61971965476798e-22	quad	Increase
FBgn0004828	-7.14924091489381	21	0.0295476101626474	0.00309016811194118	0.00500181866864002	lm	Increase
FBgn0004838	-7.96592294383329	NA	NA	0.376768950949813	0.405798024218037	conserved	Conserved
FBgn0004839	-13.3427790770527	28.6826906907017	0.00443387450974918	0.000137519575436703	0.000298157951516236	quad	Decrease
FBgn0004841	-14.7629081796718	25.8620373824038	0.00612088646282303	0.00132196224870671	0.00233198247014182	quad	Decrease
FBgn0004842	-13.5271013226935	21	-0.074454117782584	7.15533498735098e-08	2.61394638883673e-07	lm	Decrease
FBgn0004852	-10.2579462518966	21	-0.0748195852441359	2.40869854378604e-39	9.55354839092915e-38	lm	Decrease
FBgn0004854	-13.4878061706376	21	-0.0562266638375127	8.58375505141475e-15	6.37878302891379e-14	lm	Decrease
FBgn0004855	-12.8515782187742	NA	NA	0.0775257657934546	0.0896321606831207	conserved	Conserved
FBgn0004856	-7.95943382106307	27.9956804645677	-0.00583657004210999	2.07254900847577e-09	9.17816895866873e-09	quad	Increase
FBgn0004858	-10.997703586048	21	-0.0650388754296133	1.21699745781994e-26	2.2609460206153e-25	lm	Decrease
FBgn0004859	-12.7480807339107	32.6744268282859	0.00394739747709757	0.016171089419627	0.0214990740554897	quad	Decrease
FBgn0004860	-15.3967758718707	NA	NA	0.207997464981487	0.231378370894821	conserved	Conserved
FBgn0004861	-12.9517541395999	28.959833036679	0.00416098411380984	0.00737265402684671	0.0108319384092802	quad	Decrease
FBgn0004862	-14.3909379699243	21	-0.0791670009900453	7.65610916545838e-08	2.78670106004212e-07	lm	Decrease
FBgn0004863	-14.7513335916588	21	-0.0648556990729373	3.70014432568515e-10	1.77461336541378e-09	lm	Decrease
FBgn0004865	-14.3035277787796	29.032769275535	0.00609245469634251	0.000732265086978907	0.00136925151507273	quad	Decrease
FBgn0004867	-5.5585085191716	19.4890446751872	-0.00449776295655017	0.00028519591337721	0.0005820978464785	quad	Bell
FBgn0004868	-6.56812922742185	25.5687730595936	-0.0074256332586198	5.89990805062089e-07	1.90040544524511e-06	quad	Increase
FBgn0004870	-14.7230504948889	23.505065228595	0.00721585367347785	0.000604490799141623	0.00115193241895529	quad	U
FBgn0004875	-9.26697913594441	21.2770708892006	0.00300418056234958	0.0157526414714058	0.0210435246600776	conserved	Conserved
FBgn0004876	-9.99374214878165	NA	NA	0.726398217362711	0.748027012419153	conserved	Conserved
FBgn0004880	-12.9079019164562	21	-0.0793606584815047	8.93139809188672e-13	5.49011832278031e-12	lm	Decrease
FBgn0004882	-9.8948322740167	23.6019891056244	0.0064940427060006	0.0147197611984038	0.0198331145999003	quad	U
FBgn0004885	-11.8308924767315	25.437915726788	0.00611894178827388	6.12919354436107e-18	6.0237256121818e-17	quad	Decrease
FBgn0004888	-6.7441535787307	24.5316783136319	-0.00374848468784628	0.0230881852165667	0.0293782827803417	quad	Increase
FBgn0004889	-10.4826292071947	NA	NA	0.902165046206556	0.912019787279713	conserved	Conserved
FBgn0004892	-14.0980427151407	28.2297779589626	0.0045283876101561	0.0173697317901763	0.0228850746995223	quad	Decrease
FBgn0004893	-11.7923982545115	28.9671379008282	0.00473454511673415	4.07384068187978e-13	2.59020595517738e-12	quad	Decrease
FBgn0004901	-8.57031349692879	21	0.0490991532569481	7.05468341761795e-51	4.73231951403298e-49	lm	Increase
FBgn0004903	-9.36057021264713	21	0.0175973682257658	1.98495578991431e-10	9.77803505184501e-10	lm	Increase
FBgn0004907	-8.33261816069959	24.962057830005	0.00393187514493729	1.18643365551158e-06	3.63308957930093e-06	quad	Decrease
FBgn0004908	-9.39400584738836	27.5261828211109	-0.00453951119612103	0.000752062494662014	0.00140161563194981	quad	Increase
FBgn0004910	-10.2199422600221	21	-0.0599330381589788	3.61715322153977e-45	1.9128807645127e-43	lm	Decrease
FBgn0004913	-8.97402541149815	27.5415379870944	-0.0045970334684188	0.012122921206675	0.0166875908911605	quad	Increase
FBgn0004914	-9.99685327495887	23.6231853181613	0.00299251306425271	6.04161423775465e-05	0.00014036711833184	quad	U
FBgn0004915	-8.57262579161462	28.2871447885506	-0.00531717622226548	0.00199857858392314	0.00338171541329131	quad	Increase
FBgn0004919	-10.6121608915813	18.8197400952102	-0.00490358324908493	6.4231916983391e-05	0.000148370235786687	quad	Bell
FBgn0004921	-8.67936964334455	21	-0.0357731803731018	1.26926988569218e-07	4.47332598994829e-07	lm	Decrease
FBgn0004922	-5.46451026170448	25.5013185546432	-0.00325774577472948	0.000247108011777064	0.000510826179464686	quad	Increase
FBgn0004924	-9.98100416471605	NA	NA	0.244695257426213	0.269918231759739	conserved	Conserved
FBgn0004925	-7.72012998987431	32.9268843389203	-0.00167478808049463	0.02363594699534	0.0300001594765076	quad	Increase
FBgn0004926	-9.21052026730017	NA	NA	0.902792781937895	0.912562080852474	conserved	Conserved
FBgn0004956	-14.7453529481045	21	-0.0659413664589005	9.96820257087137e-06	2.66467463749289e-05	lm	Decrease
FBgn0004957	-9.18087556938112	26.3650197064621	-0.00671063074779007	6.8830318908719e-06	1.88121147796731e-05	quad	Increase
FBgn0005198	-10.9537942290144	24.0084484166116	0.00453168777237104	7.03943208086354e-05	0.000161374136807869	quad	U
FBgn0005278	-7.95672883210013	30.4694518892675	0.00152694936254314	0.0365048862835831	0.0438277883969265	quad	Decrease
FBgn0005355	-8.86237830742119	27.8438412645306	-0.00517244719735085	1.34799494592545e-17	1.2917746389765e-16	quad	Increase
FBgn0005386	-12.6259772411842	NA	NA	0.959479697847301	0.963625359725058	conserved	Conserved
FBgn0005390	-9.72916253040039	25.7521752983748	0.00499062136152209	0.0190757630068989	0.0248064339388439	quad	Decrease
FBgn0005391	-7.88283700520282	21	-0.0770177733533896	0.000329744082807805	0.000664340275683131	lm	Decrease
FBgn0005410	-11.2961594413819	21.5034352553341	0.0052027829070389	0.00330642929005136	0.00531143695822297	quad	U
FBgn0005411	-7.15283809736164	27.520112302069	-0.00632078009242903	1.47443135599936e-06	4.46709348384771e-06	quad	Increase
FBgn0005427	-10.1226811921034	24.0748539948838	0.00221157736650359	0.00260572130072628	0.00429488529036266	quad	Decrease
FBgn0005533	-5.71892658577297	22.9931578660444	-0.00660232065039313	9.01696846682888e-05	0.000202755005232744	quad	Bell
FBgn0005536	-10.8860931174575	25.0201033934435	0.00587149921506148	0.000287188629740478	0.000585686666854943	quad	Decrease
FBgn0005558	-14.1762452814702	21.6015065795585	0.0140572106686117	1.22006997350037e-14	8.93377244332322e-14	quad	U
FBgn0005561	-12.4351623462816	21	-0.0759501802834032	9.61358473275336e-21	1.17037490138697e-19	lm	Decrease
FBgn0005564	-11.1835398649152	21	-0.069313467823565	2.22573654114805e-39	8.86304252142421e-38	lm	Decrease
FBgn0005585	-7.86189661776635	NA	NA	0.179866757206718	0.201272753949972	conserved	Conserved
FBgn0005586	-11.8265994360795	21	-0.0949236005301456	5.80122748292064e-39	2.24853974632269e-37	lm	Decrease
FBgn0005592	-12.908769758722	21	-0.057956409560212	3.92017651661938e-12	2.27406641228153e-11	lm	Decrease
FBgn0005593	-6.00181119807359	22.6204431080371	-0.00269658045973451	0.00210420260390452	0.00354125358242561	quad	Bell
FBgn0005596	-8.58899306987366	32.9120072127833	-0.00279901947279701	0.0103017629689601	0.0144696628547999	quad	Increase
FBgn0005614	-10.0406955874031	21	-0.0430555139275113	0.000384575629383723	0.000764420284354046	lm	Decrease
FBgn0005619	-11.4132019853315	21	-0.0836727274325466	4.17729080426092e-73	5.56693621181172e-71	lm	Decrease
FBgn0005624	-12.5094696083334	NA	NA	0.82635554646855	0.841596055324349	conserved	Conserved
FBgn0005626	-12.5629167217088	29.4554379879763	0.0110126021316599	4.01039282251845e-08	1.51545845977588e-07	quad	Decrease
FBgn0005630	-8.3558393831886	NA	NA	0.176026692873605	0.197174357869739	conserved	Conserved
FBgn0005632	-9.87516634524799	25.4080268511554	0.00293839217699227	0.0244344582406828	0.0309067377938707	quad	Decrease
FBgn0005633	-6.62544493328966	12.9983332302673	-0.0178099947689293	0.000224224313631276	0.000467095042672906	quad	Decrease
FBgn0005634	-10.7603360927772	26.1032612162438	0.00427804407302888	0.00108558926048496	0.0019508206865421	quad	Decrease
FBgn0005636	-11.2773512023258	21	-0.0560017019453037	5.61319570137076e-11	2.90844432530849e-10	lm	Decrease
FBgn0005638	-13.8896464818264	29.7135920906298	0.00565083067093368	0.000215290992444347	0.000450268564444706	quad	Decrease
FBgn0005640	-9.87042602252208	NA	NA	0.657626829491112	0.681632288786028	conserved	Conserved
FBgn0005642	-9.78788247352297	21	0.0589315752259109	1.91996029648136e-23	2.90757623686836e-22	lm	Increase
FBgn0005648	-9.89201599221694	21	0.0169120094365169	0.000525828778528469	0.00101656840259034	lm	Increase
FBgn0005649	-8.86801075177562	21	0.0176058860326614	0.00108681747507438	0.00195267673258465	lm	Increase
FBgn0005655	-9.47467425719995	21	0.0694509524554405	7.32398976851409e-11	3.75016791681856e-10	lm	Increase
FBgn0005658	-13.5929494004516	33.9414941975082	0.00305347651661986	0.0401928972130431	0.0476658765596068	quad	Decrease
FBgn0005659	-10.766340814227	21	-0.0718613901364064	1.81790153987666e-44	9.27037035258531e-43	lm	Decrease
FBgn0005660	-12.9658413651685	NA	NA	0.938495613770458	0.945400489783887	conserved	Conserved
FBgn0005664	-13.9961664016617	21	-0.123263070150027	1.42412249073468e-13	9.48308080938916e-13	lm	Decrease
FBgn0005666	-9.63310024541381	36.443552440837	0.00323061073706743	0.0222326441772151	0.0284640966071345	quad	Decrease
FBgn0005671	-8.52226558242147	21	-0.029011875488443	0.0358846056891791	0.043216846181575	lm	Decrease
FBgn0005672	-8.89650295476485	23.2706586089595	-0.00346789559031294	2.76146828648801e-07	9.31203627646682e-07	quad	Bell
FBgn0005674	-10.422966952954	24.6999911003824	0.00528251383768926	0.00987552941937318	0.0139651834389693	quad	Decrease
FBgn0005677	-13.1745221898085	27.9987632125888	0.00602541384928117	8.3948028092593e-06	2.27141456628443e-05	quad	Decrease
FBgn0005683	-12.6802520774451	21	0.0886619316703963	1.0269077293434e-06	3.17572486224854e-06	lm	Increase
FBgn0005694	-10.6263324459247	NA	NA	0.596120249027936	0.621878915461248	conserved	Conserved
FBgn0005695	-9.67887842214637	21	0.0301526109089347	0.00716967158872257	0.0105685852513075	lm	Increase
FBgn0005696	-8.51960713000401	26.6511820243525	-0.0108954894224021	6.45520211074061e-38	2.32085414017455e-36	quad	Increase
FBgn0005775	-12.4489238295411	21	-0.100591852217511	5.39361808522124e-28	1.08907500528861e-26	lm	Decrease
FBgn0005777	-9.7592164831343	21	0.0294500122161954	8.01140719934854e-08	2.90544321326156e-07	lm	Increase
FBgn0008646	-13.4899355168167	33.8924251609644	0.00386157804779555	0.0146714250072678	0.0197709172101445	quad	Decrease
FBgn0008651	-14.7882824339705	21	-0.109979901691497	5.280992783666e-22	7.12328243896649e-21	lm	Decrease
FBgn0008654	-13.604897322227	21	-0.0298762549466904	0.00182607526039478	0.00311620662927195	lm	Decrease
FBgn0010014	-11.1423912606635	21	-0.0505437542201845	2.75559704937396e-16	2.34801300157653e-15	lm	Decrease
FBgn0010015	-12.6794028645068	38.8164305751549	0.00382481280027593	0.00010438581691191	0.000231389718348756	quad	Decrease
FBgn0010038	-12.0706196024947	21	-0.04541609576207	0.00105209619894957	0.00189677155636742	lm	Decrease
FBgn0010039	-8.66048750173237	27.9874802661267	-0.00853468360380594	8.44802821848765e-07	2.64945221348554e-06	quad	Increase
FBgn0010043	-13.0170191689136	21	-0.101008961740623	7.63267163800493e-08	2.77918225944843e-07	lm	Decrease
FBgn0010044	-13.0346591148288	NA	NA	0.430095812960533	0.459667199587311	conserved	Conserved
FBgn0010051	-11.3751563441889	25.575151290979	0.00252799351537328	0.0139536743065235	0.0189184718792326	quad	Decrease
FBgn0010052	-14.5084991224367	23.6755613670595	0.0283485606713749	4.72430768627301e-34	1.3888075095382e-32	quad	U
FBgn0010053	-9.62235118153167	19.8930019414897	-0.00432638981605498	0.00740219176042046	0.0108705416757864	quad	Bell
FBgn0010078	-5.28172661235794	25.0029719069445	-0.00606553385616815	0.00157082911630135	0.00271869039262892	quad	Increase
FBgn0010097	-9.01347737044267	22.2799767882953	-0.0122434963170264	5.35855336042518e-07	1.73610180996595e-06	quad	Bell
FBgn0010100	-8.66818722086921	21	-0.0872939961135065	7.30800296833252e-13	4.5172226140064e-12	lm	Decrease
FBgn0010105	-13.5829703582632	21	-0.0792206819225288	1.00661573204793e-30	2.46596182397526e-29	lm	Decrease
FBgn0010109	-13.8664127805164	21	0.0409827705832713	2.00620361215067e-08	7.90071123067216e-08	lm	Increase
FBgn0010113	-10.5545944933697	21	0.0561965892282504	9.30005958511458e-09	3.79249675859732e-08	lm	Increase
FBgn0010114	-11.2034960824658	32.2563758620073	0.00433616977898843	0.000295844099667365	0.000601742323194	quad	Decrease
FBgn0010173	-8.22035197311524	25.9604604467249	-0.00611662076717816	0.0150798372403388	0.0202502986990711	quad	Increase
FBgn0010194	-11.5786730517037	21	0.0428143791500353	6.37004191920842e-13	3.96195202131227e-12	lm	Increase
FBgn0010197	-15.0466504757508	21	-0.102952107182526	1.11473691272412e-09	5.0992198822323e-09	lm	Decrease
FBgn0010198	-5.14796752872547	24.9408447382286	-0.00546124526623208	0.00210990939438509	0.00354768304367448	quad	Increase
FBgn0010213	-7.32521423535314	20.4339417319997	-0.00466028743278773	0.0122298398491875	0.0168148321682569	quad	Bell
FBgn0010215	-10.5661755991996	NA	NA	0.383390806315802	0.412574408820676	conserved	Conserved
FBgn0010217	-5.67851050396607	16.0428444203771	-0.00450870587926225	0.0245965457199543	0.0310721024356602	quad	Decrease
FBgn0010220	-11.3503046208646	NA	NA	0.602708852312452	0.628293176769186	conserved	Conserved
FBgn0010222	-8.95581741427861	NA	NA	0.0711559229435743	0.0824870621457928	conserved	Conserved
FBgn0010223	-12.7262013062405	25.015727452257	0.00328718432082945	0.0325668986116001	0.0396910317794102	quad	Decrease
FBgn0010225	-8.23437193671076	NA	NA	0.665030309832685	0.688663276707178	conserved	Conserved
FBgn0010226	-8.23392850043608	21	-0.078579803143831	2.11564802295614e-10	1.04013290651484e-09	lm	Decrease
FBgn0010235	-9.71866798086005	NA	NA	0.134265157379707	0.152186464959194	conserved	Conserved
FBgn0010238	-9.34123759149935	28.6785374798313	-0.00405903341145558	3.98163873244295e-05	9.60473838926205e-05	quad	Increase
FBgn0010240	-14.2949589774183	31.7707601861726	0.00444893946627883	0.0244347215654994	0.0309067377938707	quad	Decrease
FBgn0010246	-9.12697978112403	NA	NA	0.604903814108819	0.630384070693113	conserved	Conserved
FBgn0010247	-10.3337299266745	NA	NA	0.236451955642832	0.26146003945681	conserved	Conserved
FBgn0010256	-8.69716662198432	21.0897918940431	0.00319460427631979	0.00713756690014258	0.0105267789828722	conserved	Conserved
FBgn0010258	-15.2102746511663	25.1839676795113	0.010094375688248	3.75015338602805e-05	9.08893867443025e-05	quad	Decrease
FBgn0010263	-9.38739806899025	21	-0.0473779490281679	2.23273943571043e-21	2.8721017580342e-20	lm	Decrease
FBgn0010265	-7.45182396121102	NA	NA	0.311217722837193	0.338684087303572	conserved	Conserved
FBgn0010269	-7.94757264205176	27.2964090730464	-0.00612857593289338	5.60965518103745e-08	2.08046395304153e-07	quad	Increase
FBgn0010280	-9.24575351633922	21	0.0494846894522373	3.77264010044424e-10	1.80851500258706e-09	lm	Increase
FBgn0010282	-11.079282868266	NA	NA	0.557008695389482	0.584370936330206	conserved	Conserved
FBgn0010287	-11.3113059934028	21	0.0672945996504313	4.11239332249472e-28	8.37135870841848e-27	lm	Increase
FBgn0010288	-9.47125641844726	26.7928837574758	-0.00507300119510294	0.00707170919011207	0.010440433287322	quad	Increase
FBgn0010292	-9.97085424246882	21	-0.0347192656059961	0.00234885197276317	0.00390303831550588	lm	Decrease
FBgn0010300	-9.16538987937434	21	0.0447291902971838	1.66023598067242e-06	4.98769420703963e-06	lm	Increase
FBgn0010303	-9.91077644229913	21.4491239223864	0.00276244872766905	0.0058264628675839	0.00878495947526038	conserved	Conserved
FBgn0010309	-9.84384238596551	20.3876051023498	0.00246175930363667	0.0152140746984764	0.020408626575127	conserved	Conserved
FBgn0010313	-10.4203336012844	NA	NA	0.412942680075325	0.442280549437727	conserved	Conserved
FBgn0010314	-11.2385368491879	25.1669646033938	-0.0126662916051821	0.00045273090430889	0.00088708986249115	quad	Increase
FBgn0010315	-10.1554430598716	21	0.040222939428661	7.49054679875993e-07	2.36699384298468e-06	lm	Increase
FBgn0010316	-10.4881119652115	21	0.0216059860295861	0.0230835029965647	0.0293760647377978	lm	Increase
FBgn0010317	-11.1948215857942	NA	NA	0.669694591818339	0.693147497485164	conserved	Conserved
FBgn0010328	-9.08463822789872	NA	NA	0.0716941488967565	0.0830917228922868	conserved	Conserved
FBgn0010333	-8.97441251998234	21	0.0220487918604661	3.73285014348985e-12	2.16791616410116e-11	lm	Increase
FBgn0010339	-8.69575403133558	21	0.0415706184012159	3.52553121086238e-25	6.01325673252039e-24	lm	Increase
FBgn0010340	-10.7770148240768	21	0.0278172294775358	2.59102412356446e-12	1.53510883906501e-11	lm	Increase
FBgn0010341	-10.1995617421277	21	-0.0227053744564382	0.027741119897398	0.0344909184443952	lm	Decrease
FBgn0010342	-7.84301047433896	25.5154561032655	-0.0155230512944491	1.78956970892923e-53	1.33483203289162e-51	quad	Increase
FBgn0010348	-9.47671013549046	NA	NA	0.216629395805818	0.240659198741708	conserved	Conserved
FBgn0010350	-10.3072974110576	28.1974908657822	0.00319861994702973	0.00962145829963626	0.0136406348517538	quad	Decrease
FBgn0010352	-8.03091062902916	21	-0.060965323038242	7.75093252208907e-34	2.24552378429798e-32	lm	Decrease
FBgn0010355	-11.5521850916562	21.6438934045936	0.00587224506738969	0.00208270671317144	0.00350862187732151	quad	U
FBgn0010356	-9.27175769949892	24.4142102468918	-0.00900788731263879	2.49073912129714e-05	6.2518677843709e-05	quad	Increase
FBgn0010357	-6.81462445530561	NA	NA	0.257258493456459	0.282995668291581	conserved	Conserved
FBgn0010358	-14.3996344086914	21	0.12175099859833	3.45794166588877e-11	1.82675089590688e-10	lm	Increase
FBgn0010380	-8.56205361899177	21	0.0154010847972074	1.80818716156041e-05	4.64836180035913e-05	lm	Increase
FBgn0010381	-8.15232856762005	NA	NA	0.0635891144997578	0.0740071261556916	conserved	Conserved
FBgn0010382	-8.55883358033504	25.7284260603732	-0.0124218925874671	1.3879507556049e-08	5.56907579376595e-08	quad	Increase
FBgn0010385	-11.533515138004	NA	NA	0.122777896891543	0.13978415302779	conserved	Conserved
FBgn0010387	-8.04885322646178	NA	NA	0.825013399583814	0.840400420794967	conserved	Conserved
FBgn0010388	-14.4737342677898	23.6201096179451	0.0243655219289081	0.000469247899106014	0.000915683864030576	quad	U
FBgn0010391	-8.19844551741322	25.417210976242	-0.00365482282209941	0.00692862853947898	0.0102503910971126	quad	Increase
FBgn0010395	-12.340526482178	21	-0.0184163475330606	0.0131023626835499	0.0178636086512183	lm	Decrease
FBgn0010397	-9.91737173813704	21	-0.0427352564108935	3.35373180015193e-07	1.11735164475062e-06	lm	Decrease
FBgn0010398	-8.76503934101314	26.6518169963848	-0.0107354729356569	1.58825565241221e-14	1.1503344381058e-13	quad	Increase
FBgn0010399	-11.8029171109235	21	-0.0772068133363321	5.7703563299004e-27	1.09232408176808e-25	lm	Decrease
FBgn0010401	-10.6451342161208	NA	NA	0.0668185063909575	0.0776480608507871	conserved	Conserved
FBgn0010406	-9.15129395631593	27.547075171823	-0.00240165259387176	0.0232336367180556	0.0295445545797666	quad	Increase
FBgn0010407	-13.9394791219619	23.0027871747115	0.00590956240333105	0.000253957707383408	0.000523902432465875	quad	U
FBgn0010408	-5.13944514233845	25.6938184284499	-0.00355906540025184	0.00239630615981431	0.00397462331021308	quad	Increase
FBgn0010411	-5.18724837055536	26.0157300456349	-0.00503150805677571	0.000551509899448134	0.00106067759187687	quad	Increase
FBgn0010412	-5.33332876278426	25.0030905423304	-0.00576431825308974	0.00147917686004383	0.00257926948990546	quad	Increase
FBgn0010415	-9.86849738944732	21	0.0138716393513417	0.0114929225830814	0.0159256566224731	conserved	Conserved
FBgn0010417	-9.41768023439074	27.0888792036959	-0.0045562063893512	4.07669245899427e-07	1.34122913520894e-06	quad	Increase
FBgn0010421	-10.1486098437967	28.9192176661664	-0.00488336609508847	0.0014106713191109	0.00247319063927617	quad	Increase
FBgn0010422	-8.42494210206582	28.0014630868613	-0.00564652587726265	8.28186653106433e-25	1.38192413986624e-23	quad	Increase
FBgn0010423	-10.3465997091445	21	-0.0518237295865077	1.31207377701762e-21	1.71651536666114e-20	lm	Decrease
FBgn0010424	-12.5533300560514	28.6902074495092	0.0113843698908352	2.56328173181803e-05	6.41301649800281e-05	quad	Decrease
FBgn0010425	-7.31995349354928	23.811155342735	-0.0143241693558831	0.000375459081665804	0.000747999505929781	quad	Bell
FBgn0010426	-7.6168152030889	24.4234651080817	-0.00437809905318497	0.00794075308105053	0.0115544951295822	quad	Increase
FBgn0010434	-10.9864884579033	27.6952185886916	0.00507192126012154	0.000452162288266939	0.000886149425730991	quad	Decrease
FBgn0010435	-9.96750087199709	21	-0.0666846063677427	5.49668957332874e-24	8.67921205140928e-23	lm	Decrease
FBgn0010441	-8.48177979184211	28.7160476497147	-0.00607992558093857	2.88376526136883e-10	1.39715141965009e-09	quad	Increase
FBgn0010452	-14.5536232217698	25.2838182053232	0.00834858530515979	0.00442109622904621	0.00685842880790267	quad	Decrease
FBgn0010453	-13.6555261683348	27.7626449667055	0.00510243780672563	0.000212334596824804	0.000445016627230848	quad	Decrease
FBgn0010470	-10.3703594209649	25.9391988060626	0.00535753470951255	4.69886822759856e-16	3.92357459773163e-15	quad	Decrease
FBgn0010473	-12.4249046233673	30.0841243081416	0.00397018938681321	0.00532581533974151	0.0081108524029737	quad	Decrease
FBgn0010482	-10.5016931883263	43.3638660854016	0.0023502022790246	0.0183138650463013	0.0239621784445322	quad	Decrease
FBgn0010488	-9.59356491878771	21	-0.0328896337160308	0.000490932013683265	0.000954271776889194	lm	Decrease
FBgn0010516	-7.14436774757567	24.3079489187105	-0.00586880515515979	1.47003117982588e-05	3.83528103428861e-05	quad	Increase
FBgn0010520	-9.27468446665487	21	0.0319793137557643	1.50034552349212e-06	4.53719069108249e-06	lm	Increase
FBgn0010531	-9.82972834704023	21	0.0535798408855177	2.07687320547726e-15	1.63580360037393e-14	lm	Increase
FBgn0010548	-9.12477189209713	21	-0.0576980439947937	3.90470138164973e-40	1.61270621114004e-38	lm	Decrease
FBgn0010549	-11.0935714725599	23.733595470412	0.0100060813351676	2.70956301113277e-12	1.60249007670249e-11	quad	U
FBgn0010551	-6.83121478588823	27.9580648546972	-0.00234960714931652	0.000337209041729714	0.00067823146021879	quad	Increase
FBgn0010575	-9.8735543810877	20.3762245403623	0.0038530962745569	0.0181959546425307	0.0238297388170983	quad	U
FBgn0010583	-10.5660315335322	22.6151317896037	0.00271953136047587	0.0102311774435995	0.014378602158152	quad	U
FBgn0010602	-9.24574263655813	21	0.0200854342301771	0.0320853623253982	0.0391949641215296	lm	Increase
FBgn0010607	-11.2244716885683	21	0.042210835530319	8.37586686951498e-10	3.87040172726779e-09	lm	Increase
FBgn0010612	-6.98117735519282	NA	NA	0.422564115200857	0.452052695219155	conserved	Conserved
FBgn0010621	-6.6524589403881	23.6626911429976	-0.0053866399762533	1.49318273869371e-08	5.96258948191915e-08	quad	Bell
FBgn0010622	-9.89617299061419	31.803637099249	-0.00224960023121017	0.0308884873149964	0.037922912506251	quad	Increase
FBgn0010638	-7.61612889306671	21	0.0468014445271144	5.15841508827451e-07	1.67451636269255e-06	lm	Increase
FBgn0010704	-9.01713723716506	21	0.0469676845524827	9.81795742389914e-09	3.99879724742754e-08	lm	Increase
FBgn0010741	-7.9222448185716	28.0685102700096	-0.00408626703673102	0.0048173560986345	0.00741103189254299	quad	Increase
FBgn0010747	-10.5438775961175	NA	NA	0.206789425869624	0.230111368466588	conserved	Conserved
FBgn0010750	-8.89533875843666	26.1693350490825	-0.00559964245098463	0.000884843247487492	0.00162305161656037	quad	Increase
FBgn0010762	-9.15609031674832	21	0.0469234638490277	3.79565432320749e-15	2.92728124694899e-14	lm	Increase
FBgn0010770	-10.890814802992	NA	NA	0.300438456837489	0.327360991615688	conserved	Conserved
FBgn0010772	-10.515370294136	29.9813979191247	0.00375918203358677	0.02919456822538	0.0360870281242485	quad	Decrease
FBgn0010774	-6.61861745938415	25.6026420478635	-0.00847387456330747	2.74977014328621e-12	1.62434707932303e-11	quad	Increase
FBgn0010786	-8.47052514637321	21	0.0319183230322887	1.97705771440705e-24	3.21835372239389e-23	lm	Increase
FBgn0010803	-9.2507954826618	21	0.0328355478290195	0.00029546627089521	0.000601096148503485	lm	Increase
FBgn0010808	-8.51509153326111	22.2982418859356	-0.00308734993205743	0.0054978205540152	0.00834356459723382	quad	Bell
FBgn0010812	-10.6520145418437	21	-0.0262707435167705	0.00304901503677751	0.00494401448614393	lm	Decrease
FBgn0010825	-10.1945441672261	23.4743063086126	0.00428797760854539	0.00595118225931132	0.0089540970467886	quad	U
FBgn0010830	-11.6136560170866	NA	NA	0.450419868616093	0.479695960236319	conserved	Conserved
FBgn0010877	-9.60460101764072	21	0.0187279952863044	3.93511560617972e-06	1.11326013257193e-05	lm	Increase
FBgn0010894	-12.0522571517351	25.3173301984322	0.0039176850222711	1.30409618025711e-05	3.42741028705491e-05	quad	Decrease
FBgn0010905	-9.65889351118062	NA	NA	0.948821226188945	0.954263247711663	conserved	Conserved
FBgn0010909	-9.34956436910508	21	0.0630075996464677	2.1434734466421e-33	6.01798233123252e-32	lm	Increase
FBgn0010926	-11.1403781534344	NA	NA	0.339807356676782	0.368250518267856	conserved	Conserved
FBgn0011016	-7.86820299309869	21	0.0472233327676681	6.97975109354512e-11	3.58492354470624e-10	lm	Increase
FBgn0011020	-10.9452088354236	21	0.062283368865092	0.000768522773663378	0.00142856334810591	lm	Increase
FBgn0011202	-10.0079042558612	NA	NA	0.661403762431759	0.68519181234509	conserved	Conserved
FBgn0011204	-9.6872482744852	NA	NA	0.5025442516787	0.531189699188727	conserved	Conserved
FBgn0011205	-9.10275828154752	21	0.0134402573397994	0.000786364091368778	0.00145874333578896	conserved	Conserved
FBgn0011206	-12.1134041836271	31.4735926989675	0.00497412282607553	0.00378909437361237	0.00598766770976374	quad	Decrease
FBgn0011207	-8.50754559260178	29.485830863721	-0.00293274299919305	6.1367705913716e-10	2.87832107277143e-09	quad	Increase
FBgn0011211	-7.26054569770855	21	-0.10070409661456	7.01179805155422e-22	9.34438953670459e-21	lm	Decrease
FBgn0011217	-6.60682379532356	25.1674657936678	-0.00474353241713364	3.05271148572893e-06	8.76022144698842e-06	quad	Increase
FBgn0011224	-10.6946887506261	27.6094700037974	0.00392708238113172	0.0182780232627985	0.0239287853128445	quad	Decrease
FBgn0011225	-9.03733034702041	27.7646885532121	0.00346250282997617	1.86571107969652e-05	4.78393592651789e-05	quad	Decrease
FBgn0011227	-8.5928443484765	19.8674654750935	-0.00558308101486172	0.0197463882521377	0.0255853189759031	quad	Bell
FBgn0011230	-10.3962534601035	26.9891692832599	0.0061714945211914	0.0275310715087132	0.034255329233112	quad	Decrease
FBgn0011232	-10.0665981968025	21	0.041437211578396	2.7131568088928e-08	1.05027119693585e-07	lm	Increase
FBgn0011236	-12.1160212008767	23.5339525156409	0.006677680740663	0.00580119035481175	0.00875564782768416	quad	U
FBgn0011241	-10.7765745279522	21	0.041152506504375	0.00100653800252967	0.00182417902725005	lm	Increase
FBgn0011259	-11.858483449301	21	-0.0612207180558445	3.93522929849637e-10	1.88374601716816e-09	lm	Decrease
FBgn0011272	-5.82989298203648	23.7572225119034	-0.00322217749191117	0.00110638964264574	0.00198534371243163	quad	Bell
FBgn0011274	-11.663339089064	21	-0.0601422584115766	3.45912804796619e-35	1.07372623724913e-33	lm	Decrease
FBgn0011277	-14.1363921378302	NA	NA	0.285442459899809	0.311871161641735	conserved	Conserved
FBgn0011282	-12.9018131413427	21	-0.0606498806400781	1.71802406278668e-06	5.15046505925401e-06	lm	Decrease
FBgn0011283	-10.7314816422672	21	-0.068233773473071	4.8216202398035e-13	3.03094932684503e-12	lm	Decrease
FBgn0011284	-6.84518678887271	NA	NA	0.183158806001668	0.204763519052087	conserved	Conserved
FBgn0011286	-10.9380122372225	33.0604694851491	0.00538415604494331	9.02169050585186e-05	0.000202815556918555	quad	Decrease
FBgn0011288	-10.6750493865796	29.0599710491875	0.003981577538052	0.00272363752964068	0.00447154354611672	quad	Decrease
FBgn0011289	-8.23595524569398	26.6241000597114	-0.00520932466954543	2.21153070402703e-07	7.53639597229805e-07	quad	Increase
FBgn0011290	-10.1254916501044	21	0.0151742744878814	0.000821086223683153	0.00151472070980309	lm	Increase
FBgn0011291	-9.85910591626575	28.8125606290829	-0.00514427251804762	6.15328877950443e-10	2.88471488513822e-09	quad	Increase
FBgn0011293	-11.195622193102	21	-0.0501378850632341	0.000181477143743379	0.000384537640813032	lm	Decrease
FBgn0011296	-8.49452744518712	21	-0.0355549957119879	5.72582798842497e-13	3.57909010283349e-12	lm	Decrease
FBgn0011297	-8.89953141144612	24.9056433286258	-0.00647450767668221	1.70600569918913e-06	5.11750509105503e-06	quad	Increase
FBgn0011300	-11.0406321181995	27.0666222794544	0.00401006937415214	0.0179410283525075	0.023532884302272	quad	Decrease
FBgn0011305	-9.10811928612261	23.8048744946852	-0.00467945782410749	3.19664349510282e-05	7.88121651049647e-05	quad	Bell
FBgn0011327	-8.73663994789797	26.239390220792	-0.00620648264958195	3.38878207901204e-13	2.17399723233154e-12	quad	Increase
FBgn0011335	-11.1572729127042	21	0.032449230706007	8.61290915091445e-10	3.97442414420083e-09	lm	Increase
FBgn0011336	-10.1351559682548	25.3153034054112	0.00525717055605321	1.62781177164885e-05	4.21720545817269e-05	quad	Decrease
FBgn0011361	-6.97573910799919	23.0225541920365	-0.00484321411880733	0.0077385987114955	0.0112965231665543	quad	Bell
FBgn0011455	-8.27521583546084	NA	NA	0.657743734979606	0.681682769713932	conserved	Conserved
FBgn0011474	-11.3206820726318	NA	NA	0.380894877753896	0.410065090817556	conserved	Conserved
FBgn0011476	-11.0474373969425	21	0.0316000898801317	9.20698621400265e-05	0.000206609401007985	lm	Increase
FBgn0011481	-8.20438112671638	25.3121839637084	-0.00861483567800692	3.08958210817408e-09	1.33913153387684e-08	quad	Increase
FBgn0011509	-10.7061646982363	21	0.0395679670689245	0.000279213341844373	0.000570819666953264	lm	Increase
FBgn0011554	-10.8600326926552	21	0.0344219179005417	0.00575030218895742	0.00869231086038825	lm	Increase
FBgn0011555	-8.33539264548751	21.7330546829288	-0.02313880291874	7.41686531575575e-10	3.44377832194159e-09	quad	Bell
FBgn0011556	-10.0105784662457	NA	NA	0.595506389171389	0.62130337784635	conserved	Conserved
FBgn0011566	-9.74766586476921	28.5840303523503	-0.00388234793445828	0.0104410837444901	0.0146386073819861	quad	Increase
FBgn0011570	-10.2096737586547	NA	NA	0.760614863701511	0.780448163709743	conserved	Conserved
FBgn0011571	-9.71093365171744	24.615784070639	0.0062889363874206	3.40300033221799e-12	1.98326462510314e-11	quad	Decrease
FBgn0011573	-10.6176761963648	NA	NA	0.812758247316048	0.829099681764023	conserved	Conserved
FBgn0011576	-11.1627493212705	26.5987619038165	0.00441238732737428	0.00325909319725723	0.00524213654756775	quad	Decrease
FBgn0011581	-11.6507825333904	25.6490446955838	0.00423055120797728	0.0063108582829167	0.00943701803377505	quad	Decrease
FBgn0011582	-13.8777162218437	21	-0.104465921515255	1.17804132608269e-22	1.66306822799385e-21	lm	Decrease
FBgn0011584	-9.1448552785591	21	-0.0153604139906707	1.20311547890141e-05	3.17373574693841e-05	lm	Decrease
FBgn0011586	-9.49742285760799	21	0.0550406421709861	2.42407468747858e-14	1.71956185247327e-13	lm	Increase
FBgn0011591	-11.5456762692066	31.0195461937592	0.00409466704461387	1.92242217415193e-09	8.54742421292195e-09	quad	Decrease
FBgn0011592	-11.6594505061116	25.7328329911381	0.00463279189531289	0.00394781453536737	0.0062002524011623	quad	Decrease
FBgn0011603	-11.1475619360796	32.6622108380856	0.00320984054674803	0.00724870501851441	0.0106717935866919	quad	Decrease
FBgn0011604	-10.996158009709	NA	NA	0.257683088317292	0.283400359565508	conserved	Conserved
FBgn0011638	-7.45328238929574	21	0.0306152042923708	6.85553623988263e-08	2.51176996765494e-07	lm	Increase
FBgn0011640	-9.34382368669035	20.9034709127551	0.0041432812402923	5.50664888165229e-07	1.78119597320759e-06	quad	U
FBgn0011642	-10.7317065924635	22.6147126070199	0.00641259142346052	3.41983502650716e-09	1.47460099611471e-08	quad	U
FBgn0011648	-8.34377908056758	27.584343727745	-0.00504177370076196	8.40023616304033e-20	9.61745251427126e-19	quad	Increase
FBgn0011655	-9.23020090162756	21	0.0360929531312985	2.15428598845935e-11	1.16515630165861e-10	lm	Increase
FBgn0011656	-9.95609596581009	27.2512830096594	0.00323377293145744	0.000274008363978265	0.000561211802861221	quad	Decrease
FBgn0011659	-9.24412862460571	26.2541539121279	-0.00968342284377361	4.42631005201162e-42	2.01095313499346e-40	quad	Increase
FBgn0011661	-8.9920676503099	21	-0.0264663650718673	0.00186395140533321	0.00317596220530267	lm	Decrease
FBgn0011666	-10.9381124615237	24.2857207570359	0.00483769610962287	0.00220884840878593	0.00369496901185194	quad	Decrease
FBgn0011672	-8.96195338434306	21	0.0217424342269515	1.98643490813642e-13	1.30965810731026e-12	lm	Increase
FBgn0011692	-10.7592389018449	21	0.0401582595391691	0.0390064468040103	0.0464738867333512	lm	Increase
FBgn0011693	-8.43895720699429	21	-0.0185881276186855	0.0300305985223347	0.0370151476422167	lm	Decrease
FBgn0011701	-12.5092131184467	32.0696886305279	0.00314020676476625	0.010445429047815	0.0146426456287393	quad	Decrease
FBgn0011703	-10.1689995908362	21	0.0442337488422499	0.0498837568198767	0.0585472228058558	conserved	Conserved
FBgn0011704	-7.63469781169931	30.1998353709494	-0.00393536127829669	0.000726140617212042	0.00135938855010945	quad	Increase
FBgn0011705	-7.85164770768483	25.361204419459	-0.00496576894471518	0.00079949605801971	0.00148008207073662	quad	Increase
FBgn0011708	-9.24863994506669	31.6078441032326	-0.00172759161594545	0.0360546048879706	0.043375755399045	quad	Increase
FBgn0011710	-9.20049183774518	21	0.0415632737792057	1.75746498342318e-07	6.0551060011426e-07	lm	Increase
FBgn0011715	-7.93994243065033	26.0773919604541	-0.00972169610354869	1.50647308149994e-25	2.62320530480695e-24	quad	Increase
FBgn0011723	-13.1027389077867	21	-0.0658032951859321	1.13779629350362e-08	4.60415949537194e-08	lm	Decrease
FBgn0011725	-8.87559412186339	25.8853982916951	-0.00791698852303207	0.00124465513627731	0.00220925734098592	quad	Increase
FBgn0011737	-11.143182663307	21	0.0366445220458753	0.00114633092816165	0.00204892303772813	lm	Increase
FBgn0011739	-11.2257897966181	24.9847380645492	0.00423345612498988	0.00802694406834102	0.011662931525377	quad	Decrease
FBgn0011740	-11.2097023869431	21.0192104824423	0.00539194300635303	0.00681640715416998	0.0101049780748409	quad	U
FBgn0011741	-9.43747444254298	25.4104068036478	-0.00377371842630966	4.39778157314321e-06	1.23610311652324e-05	quad	Increase
FBgn0011742	-9.30330278465764	21	-0.0144757834317015	3.74332117981759e-05	9.07678194863581e-05	lm	Decrease
FBgn0011745	-7.93805827709896	23.7141451663605	-0.00476971798165263	0.000664906515732203	0.00125628367197417	quad	Bell
FBgn0011746	-14.405449714282	26.6653244301192	0.00989489265611973	0.000131173200561289	0.000285513096604983	quad	Decrease
FBgn0011747	-9.41785409871699	21	-0.0202794527627196	0.012608546529801	0.0172491681584124	lm	Decrease
FBgn0011754	-10.5682897275712	28.2356543969169	0.00491540231591192	0.00475273923037241	0.00732741456232797	quad	Decrease
FBgn0011758	-12.7195282485875	21	-0.0682038185977989	7.5575296196916e-25	1.26316903927789e-23	lm	Decrease
FBgn0011760	-9.83544926916343	21	-0.0446259858555487	1.63188515038867e-07	5.64579165044471e-07	lm	Decrease
FBgn0011762	-9.43123698547144	26.5657661695718	-0.00781980639487252	3.17715656726068e-05	7.83510483340007e-05	quad	Increase
FBgn0011763	-9.72676992394557	NA	NA	0.277169016053605	0.30336227720716	conserved	Conserved
FBgn0011764	-10.0295978719241	21	-0.0275873031502048	5.99424093015873e-05	0.000139363661542071	lm	Decrease
FBgn0011766	-10.0600328747131	NA	NA	0.181373528982886	0.202890701979177	conserved	Conserved
FBgn0011768	-6.77968613442683	25.8255123738802	-0.00645925815501683	1.73972067449953e-05	4.48504207934558e-05	quad	Increase
FBgn0011769	-12.1904671553348	20.6647671942663	0.00319861271639621	0.0308562897392392	0.0378973477443716	conserved	Conserved
FBgn0011770	-8.077241153893	24.8510496341469	-0.00443963370690887	0.000101704886148149	0.000226149129488487	quad	Increase
FBgn0011771	-11.3725065711239	NA	NA	0.311236952664663	0.338684087303572	conserved	Conserved
FBgn0011774	-11.2565448968305	21	0.0690700944182505	1.20479384202431e-07	4.27321307701667e-07	lm	Increase
FBgn0011785	-10.7701996357309	24.5588244484904	0.00489054241624865	0.0225439090719078	0.0287809900592309	quad	Decrease
FBgn0011787	-8.19843586248593	32.823943098305	-0.0026917646976963	0.00193362458084194	0.00328348244742018	quad	Increase
FBgn0011802	-12.0062788830119	21	0.0381687332123789	0.00297484474574192	0.00483551361744845	lm	Increase
FBgn0011817	-11.4559304962413	NA	NA	0.1845744783658	0.206240571410416	conserved	Conserved
FBgn0011818	-9.29423966827281	25.3401094026058	-0.00853027441183045	2.08175599614856e-08	8.17569791021802e-08	quad	Increase
FBgn0011823	-6.71727230825391	25.0045198582382	-0.0095210667953061	1.38384212202956e-14	1.00924468835702e-13	quad	Increase
FBgn0011826	-9.49404922471241	NA	NA	0.94221133092121	0.948441560893394	conserved	Conserved
FBgn0011828	-11.1978281050649	26.7808963491309	0.00700716146780792	1.53192086123342e-08	6.10995570950839e-08	quad	Decrease
FBgn0011832	-11.7490329825275	27.2687839574663	0.00972482869850009	2.17169825625292e-05	5.51056716711042e-05	quad	Decrease
FBgn0011836	-12.0544421025387	NA	NA	0.671459498766009	0.694888971854034	conserved	Conserved
FBgn0011837	-10.3118486232774	21	-0.0384398331200146	3.28152403988631e-05	8.07057893175779e-05	lm	Decrease
FBgn0012034	-7.7923724870317	21	-0.0363020170650196	1.25643533786667e-07	4.43434717583947e-07	lm	Decrease
FBgn0012036	-6.29506068216536	21.4293810573531	-0.00260882234432448	0.00654424248202991	0.00975099934524284	conserved	Conserved
FBgn0012042	-12.8486013214277	22.6168242721891	0.0178536906027498	0.0126750480808874	0.0173211793230065	quad	U
FBgn0012051	-11.0555433827066	29.94595323681	0.0024793349394101	0.00440299336483668	0.00683246680353091	quad	Decrease
FBgn0012058	-10.4566705902753	NA	NA	0.349521755259239	0.37808116275066	conserved	Conserved
FBgn0012344	-13.813450846256	27.4129157373848	0.00524172346640987	0.00189575665025625	0.00322465754242873	quad	Decrease
FBgn0013263	-13.5572295509078	21	0.107902740499228	2.82770149252978e-35	8.83214888057349e-34	lm	Increase
FBgn0013269	-8.23239170908197	NA	NA	0.0978629555814864	0.112300831347527	conserved	Conserved
FBgn0013279	-14.0651963632509	17.1678054730903	-0.0111433085726452	0.00169341536026723	0.00290719452522689	quad	Decrease
FBgn0013303	-8.46510875091922	28.3957661806323	-0.00309561485138474	4.47458661153696e-05	0.000106713178674092	quad	Increase
FBgn0013305	-8.27765102699098	23.9563504588006	-0.00465192233969993	0.00227410568041674	0.00379270586947527	quad	Bell
FBgn0013307	-9.54017568596022	21.1837208380324	-0.0143027590076276	1.52720271760923e-16	1.33546729330746e-15	quad	Bell
FBgn0013308	-14.378402901007	36.0612605884535	0.00329700599233581	0.0320236148068236	0.0391530311919513	quad	Decrease
FBgn0013325	-5.52442280596076	26.1209919427241	-0.00435365923609612	0.00012242213654481	0.000268041457779929	quad	Increase
FBgn0013334	-9.24921034747469	21	-0.0294819261431956	1.37181411953092e-16	1.20591751316724e-15	lm	Decrease
FBgn0013342	-11.850006058744	27.0255796520929	0.00572594925333911	1.86366561443718e-09	8.3194898688252e-09	quad	Decrease
FBgn0013347	-9.08537672346988	25.6175998508453	-0.0058465737465556	0.00575943527696109	0.00869964569944478	quad	Increase
FBgn0013348	-6.78571771239281	15.1476308348304	-0.00808337152978719	2.87464915333458e-08	1.10635803956793e-07	quad	Decrease
FBgn0013432	-10.7651853056029	21	0.0282033336083555	1.3188306254765e-10	6.59745350432313e-10	lm	Increase
FBgn0013435	-11.4899417613837	NA	NA	0.53641816132236	0.564368370780736	conserved	Conserved
FBgn0013467	-11.1176515573201	38.1201040228741	0.00233263548117942	0.0183454479714939	0.0239878012133806	quad	Decrease
FBgn0013469	-14.2072842624596	26.7546643942378	0.0062613021265045	0.0205543826975639	0.0265290618623646	quad	Decrease
FBgn0013531	-10.4589676731899	26.8224449453582	-0.0074599545352025	1.13786013826469e-07	4.04874050621416e-07	quad	Increase
FBgn0013548	-8.15642378097594	26.4785550709454	-0.0104205092323447	3.65878418939658e-12	2.12737335503309e-11	quad	Increase
FBgn0013563	-10.3904816779787	21	0.00805790792115512	0.0467997882523606	0.0550375201297028	conserved	Conserved
FBgn0013576	-9.26582875874697	24.4057403670302	0.00306970320981309	2.25815464245203e-06	6.63245831657597e-06	quad	Decrease
FBgn0013672	-11.6416996544963	NA	NA	0.459086593761101	0.488353608412325	conserved	Conserved
FBgn0013717	-9.33529951761037	26.6296792588546	-0.00608165643543032	2.05093428513489e-06	6.06661384430992e-06	quad	Increase
FBgn0013718	-8.92850463947008	21	-0.0188653335602421	2.42886463914014e-06	7.09424373705602e-06	lm	Decrease
FBgn0013720	-11.0942152330053	21	0.0313068005389961	1.08177982805511e-05	2.87181656876782e-05	lm	Increase
FBgn0013726	-7.77200448411225	27.9471323799137	-0.00489728983280108	4.43282812555556e-08	1.6643920779462e-07	quad	Increase
FBgn0013732	-10.863174271655	21	0.0216659570597328	0.0451864806070727	0.0532153733554485	conserved	Conserved
FBgn0013733	-9.81726831719718	29.8422293350039	0.00434129746781576	0.000197426530785794	0.000415952397808603	quad	Decrease
FBgn0013746	-10.1167183102127	21	0.0297993352987781	2.81301770757994e-10	1.36419757337513e-09	lm	Increase
FBgn0013749	-7.45472852505497	26.7128271717323	-0.00494292450064905	7.89884302673792e-05	0.000179307145246981	quad	Increase
FBgn0013751	-13.5566800908345	21	-0.0602605230984036	1.5399038473302e-13	1.02404118124187e-12	lm	Decrease
FBgn0013753	-8.58306593770115	26.9227126274385	-0.00836890436365633	1.09496481608116e-13	7.33523682086541e-13	quad	Increase
FBgn0013756	-9.21058151304235	NA	NA	0.222696428722497	0.247069686433717	conserved	Conserved
FBgn0013759	-10.2158266702545	24.5763361621421	0.00395070598603843	0.00922860852513034	0.0131658495873077	quad	Decrease
FBgn0013764	-8.39079299658205	26.0586005641935	-0.00554004940607936	2.971988755844e-09	1.29208471573122e-08	quad	Increase
FBgn0013765	-11.2933433004918	21.5938095126383	0.00322930246559819	0.0164443856323112	0.0218130901652224	quad	U
FBgn0013767	-13.5687755357299	21	-0.0241259119290921	0.0404331117600418	0.04791096052657	lm	Decrease
FBgn0013770	-5.47628346367106	23.1478787989337	-0.0125151209207634	4.54857804203274e-09	1.92803382231201e-08	quad	Bell
FBgn0013771	-10.088979229235	18.8777482610725	-0.00390215344055923	0.0218396183885508	0.0280178392752619	quad	Bell
FBgn0013772	-10.7967657672655	15.2388249645737	-0.00744830394541038	0.00711582379008995	0.0104993591352154	quad	Decrease
FBgn0013773	-8.61776482521971	26.4846801338557	-0.00918462687395355	2.00319597810934e-12	1.19605399051391e-11	quad	Increase
FBgn0013799	-11.8813421052155	NA	NA	0.784411382968019	0.802640435377288	conserved	Conserved
FBgn0013810	-14.2035203045516	24.1770292499316	0.0104231173569538	9.29936665450898e-09	3.79249675859732e-08	quad	Decrease
FBgn0013811	-14.5351265724084	26.1503907076879	0.00538349276119585	0.00167628182739718	0.00288025388771443	quad	Decrease
FBgn0013812	-14.2149607032413	36.4618193815102	0.00348038423855034	0.0109656820619089	0.0152691546682613	quad	Decrease
FBgn0013813	-15.2185760433128	36.0903007979577	0.00825706404328027	9.56115582347133e-05	0.000213789155381646	quad	Decrease
FBgn0013949	-11.3259893901858	NA	NA	0.0696155330051973	0.0807763237040802	conserved	Conserved
FBgn0013953	-9.76143953049237	19.9117760854062	-0.00595784278766631	1.43085710043696e-05	3.7369784998347e-05	quad	Bell
FBgn0013954	-6.43076700736045	31.7148808467935	-0.00243103025202047	0.020198269611379	0.0260997679076578	quad	Increase
FBgn0013972	-11.2570891632809	36.7506315645582	0.0023426843298833	0.0377051360984568	0.0451062639502185	quad	Decrease
FBgn0013973	-14.4400452538181	26.5403182238762	0.00842544085800682	0.000633913695233192	0.00120181475414563	quad	Decrease
FBgn0013981	-6.28480174301964	28.4592509118433	-0.0048633640147165	0.00181681683644987	0.00310093652327808	quad	Increase
FBgn0013983	-12.0271169106157	21	-0.0205829779188664	0.00915371169508985	0.0130832759033924	lm	Decrease
FBgn0013984	-11.7162534097956	NA	NA	0.380430378029025	0.409609138037284	conserved	Conserved
FBgn0013987	-10.1302366703795	21	0.0254641115792384	0.0169290098524928	0.0223787135928668	lm	Increase
FBgn0013995	-8.85631605019629	21	-0.00771583434956605	0.0417479152022444	0.0493169143654926	conserved	Conserved
FBgn0013997	-10.8763620386046	21	-0.0280320795562538	6.39715439669582e-06	1.7575469542324e-05	lm	Decrease
FBgn0014000	-9.72007440292263	21.4439009181405	-0.00747868329635067	0.000205592988725192	0.000432065164488708	quad	Bell
FBgn0014001	-9.26832236969235	21	0.0316168772009765	1.2910762848453e-11	7.12551489068403e-11	lm	Increase
FBgn0014002	-7.42326076835306	21	0.0123406775264101	0.00522097254363249	0.00797061563672014	conserved	Conserved
FBgn0014006	-9.87411863579502	NA	NA	0.357440201753472	0.386103108236562	conserved	Conserved
FBgn0014007	-11.2391213784357	21	0.0389876317577793	1.55702730128311e-06	4.69315074678067e-06	lm	Increase
FBgn0014009	-9.43149509905334	21	-0.0122499890951971	2.68248209382518e-08	1.03960482852977e-07	conserved	Conserved
FBgn0014010	-8.50820289732701	24.8875656989407	-0.00219594924984894	0.0109536269914532	0.015254493768925	quad	Increase
FBgn0014011	-11.7387262438694	NA	NA	0.688090041782558	0.711216129019304	conserved	Conserved
FBgn0014022	-12.753310994347	22.3757170949116	0.00574141555650417	0.000899598713950718	0.00164709454953974	quad	U
FBgn0014023	-8.29265908118427	25.663827941341	-0.00494161105236604	0.000267618161907236	0.000549587739523901	quad	Increase
FBgn0014024	-10.6455125307646	24.1738779846853	0.00531778929572168	0.00593452616758473	0.00893038076558407	quad	Decrease
FBgn0014026	-6.32573273088302	NA	NA	0.940821242698697	0.947307459241257	conserved	Conserved
FBgn0014028	-8.74575557567676	21	-0.0342643952848387	1.47041814586649e-05	3.83528950102703e-05	lm	Decrease
FBgn0014029	-9.16772469091928	21	0.0314683811611649	0.0105670683297296	0.0147924156800627	lm	Increase
FBgn0014031	-9.18424826936243	21	-0.0145754428943902	0.0465023852768819	0.054700640325107	conserved	Conserved
FBgn0014032	-8.76825745872604	26.6609667494884	-0.00544534984786873	2.28248526026496e-06	6.6999824306456e-06	quad	Increase
FBgn0014033	-13.3389677512818	NA	NA	0.196813893078456	0.219328226259245	conserved	Conserved
FBgn0014073	-13.6131479779119	32.6496477510144	0.00372544608399825	0.00232118958272239	0.00386542650438359	quad	Decrease
FBgn0014075	-10.4897633659618	NA	NA	0.296122496880336	0.32279903548031	conserved	Conserved
FBgn0014092	-9.56147427936488	24.6640680823858	-0.00480479556204385	0.00531294889471079	0.00809249073493361	quad	Increase
FBgn0014127	-11.7779236431602	21	0.0595861277486804	6.35217890402478e-06	1.74711139641518e-05	lm	Increase
FBgn0014133	-8.43687516007808	21	0.0426113481912319	1.43792855459978e-12	8.67880187392802e-12	lm	Increase
FBgn0014135	-14.489072995415	28.5653535560794	0.00501345241067246	0.00578738136070998	0.00873921690592178	quad	Decrease
FBgn0014141	-7.64726098025336	21	-0.0472061806798578	3.28281535563331e-14	2.29774085991281e-13	lm	Decrease
FBgn0014143	-13.9196176790802	21	-0.0556245950381841	1.2994733261584e-09	5.88235321329403e-09	lm	Decrease
FBgn0014163	-9.66669944358697	21	-0.0200959732857718	2.85786101839524e-05	7.10378534664522e-05	lm	Decrease
FBgn0014184	-5.42984816053469	23.9500716861004	-0.00590918666507321	0.00213305231150068	0.00357895884731397	quad	Bell
FBgn0014189	-8.28328343747241	21	0.0263815959215861	0.011475248889821	0.015903371138902	lm	Increase
FBgn0014342	-13.8078522655897	17.1282966182283	0.010167413295268	3.34849001199348e-05	8.20700286166622e-05	quad	Increase
FBgn0014343	-14.5090108184569	28.2174019825476	0.00765435490052338	0.0037204987827037	0.00589511498622757	quad	Decrease
FBgn0014366	-9.27511126082344	30.6415646282975	-0.00283480665903397	0.0298960307800247	0.0368720172317802	quad	Increase
FBgn0014380	-10.2836323252059	21	-0.0226700882113796	0.0397467625771671	0.0472208358443819	lm	Decrease
FBgn0014391	-7.01259600797177	20.8772906038003	-0.00675673309320677	0.00054377497225769	0.00104761581490278	quad	Bell
FBgn0014396	-9.12799492701211	11.3451162017913	-0.0032376776882887	0.00503968462400052	0.00772215971437762	quad	Decrease
FBgn0014411	-10.7407161094346	NA	NA	0.961521320715111	0.96548177622539	conserved	Conserved
FBgn0014417	-10.2492898890974	NA	NA	0.083712298368308	0.0965725325705492	conserved	Conserved
FBgn0014427	-7.5895748779914	23.9820736934787	-0.00571397540924446	1.25270147844399e-07	4.42585764476765e-07	quad	Bell
FBgn0014455	-6.87794777379553	24.6848417227188	-0.00505814321788235	0.000104625035009475	0.000231765785664828	quad	Increase
FBgn0014464	-9.04717858563165	22.4681824617115	-0.0485148843138154	8.03264150690021e-15	5.99151133294534e-14	quad	Bell
FBgn0014465	-9.61505526947344	21.3921989338581	-0.0212152992576548	3.8252735315431e-05	9.25977450902719e-05	quad	Bell
FBgn0014466	-9.61625725604924	22.0471758990462	-0.0278155925132116	8.6902438362449e-08	3.13683593872401e-07	quad	Bell
FBgn0014467	-9.62277959587425	21	0.0198238976216831	5.1182798099254e-10	2.42221622633543e-09	lm	Increase
FBgn0014469	-11.3225705445015	21	-0.0246143427009238	0.00236957696065206	0.00393551374571574	lm	Decrease
FBgn0014857	-7.51663325660004	24.2806159723479	-0.00622086099312974	0.000601938107630038	0.00114794340503	quad	Increase
[truncated: 7,996 more rows]
