# Supplementary material for: Temperature-Related Reaction Norms of Gene Expression: Regulatory Architecture and Functional Implications
Source: Mol Biol Evol. 2015 May 14;32(9):2393–402. doi: 10.1093/molbev/msv120 (PMC4540970; doi:10.1093/molbev/msv120)
Supplement: Supplementary Data [file supp_msv120_Chen_DatasetS2.xls]

## Sheet: Decreasing-Class
Process
GO term	Description	P-value	FDR q-value	Enrichment (N, B, n, b)
GO:0003008	system process	3.51e-29	1.91e-25	1.88 (8205,323,2799,207)
GO:0006811	ion transport	1.23e-22	3.34e-19	1.80 (8205,294,2799,181)
GO:0050877	neurological system process	8.49e-22	1.54e-18	1.80 (8205,289,2799,177)
GO:0007186	G-protein coupled receptor signaling pathway	5.09e-21	6.92e-18	2.04 (8205,165,2799,115)
GO:0032501	multicellular organismal process	6.99e-21	7.59e-18	1.36 (8205,1173,2799,543)
GO:0055085	transmembrane transport	3.24e-20	2.93e-17	1.71 (8205,333,2799,194)
GO:0044707	single-multicellular organism process	9.16e-20	7.11e-17	1.36 (8205,1079,2799,502)
GO:0007600	sensory perception	1.48e-17	1e-14	1.95 (8205,162,2799,108)
GO:0007610	behavior	1.19e-16	7.2e-14	1.56 (8205,414,2799,221)
GO:0044708	single-organism behavior	1.7e-14	9.23e-12	1.60 (8205,321,2799,175)
GO:0044699	single-organism process	4.59e-14	2.27e-11	1.10 (8205,4827,2799,1804)
GO:0048856	anatomical structure development	1.17e-13	5.29e-11	1.30 (8205,1033,2799,459)
GO:0007268	synaptic transmission	3.65e-13	1.52e-10	2.07 (8205,95,2799,67)
GO:0044765	single-organism transport	5.03e-13	1.95e-10	1.29 (8205,1072,2799,471)
GO:0007166	cell surface receptor signaling pathway	8.92e-13	3.23e-10	1.47 (8205,446,2799,223)
GO:0007165	signal transduction	4.2e-12	1.43e-09	1.33 (8205,782,2799,355)
GO:0007606	sensory perception of chemical stimulus	7.37e-12	2.36e-09	2.01 (8205,95,2799,65)
GO:0006812	cation transport	1.02e-11	3.08e-09	1.70 (8205,190,2799,110)
GO:0022610	biological adhesion	1.23e-11	3.51e-09	1.70 (8205,186,2799,108)
GO:0042221	response to chemical	1.95e-11	5.31e-09	1.44 (8205,435,2799,214)
GO:0007155	cell adhesion	2.14e-11	5.53e-09	1.70 (8205,185,2799,107)
GO:0030001	metal ion transport	5.8e-11	1.43e-08	1.91 (8205,106,2799,69)
GO:0009888	tissue development	6.59e-11	1.56e-08	1.82 (8205,129,2799,80)
GO:0006810	transport	2.65e-10	6e-08	1.23 (8205,1226,2799,515)
GO:0006813	potassium ion transport	2.79e-10	6.07e-08	2.64 (8205,30,2799,27)
GO:0050804	regulation of synaptic transmission	3.48e-10	7.28e-08	2.10 (8205,67,2799,48)
GO:0015672	monovalent inorganic cation transport	4.77e-10	9.61e-08	1.92 (8205,93,2799,61)
GO:0009653	anatomical structure morphogenesis	9.69e-10	1.88e-07	1.27 (8205,915,2799,395)
GO:0007498	mesoderm development	1.57e-09	2.94e-07	2.07 (8205,65,2799,46)
GO:0007218	neuropeptide signaling pathway	4.6e-09	8.32e-07	2.16 (8205,53,2799,39)
GO:0051234	establishment of localization	5.93e-09	1.04e-06	1.21 (8205,1280,2799,527)
GO:0010033	response to organic substance	9.45e-09	1.6e-06	1.51 (8205,242,2799,125)
GO:0034220	ion transmembrane transport	1.12e-08	1.84e-06	1.84 (8205,94,2799,59)
GO:0008037	cell recognition	1.28e-08	2.05e-06	1.87 (8205,88,2799,56)
GO:0008038	neuron recognition	1.33e-08	2.07e-06	1.87 (8205,86,2799,55)
GO:0050896	response to stimulus	1.45e-08	2.19e-06	1.16 (8205,1767,2799,702)
GO:0016337	cell-cell adhesion	1.55e-08	2.27e-06	1.94 (8205,74,2799,49)
GO:0007411	axon guidance	1.55e-08	2.21e-06	1.56 (8205,199,2799,106)
GO:0009886	post-embryonic morphogenesis	1.56e-08	2.17e-06	1.40 (8205,382,2799,182)
GO:0097485	neuron projection guidance	2.21e-08	3.01e-06	1.54 (8205,207,2799,109)
GO:0035107	appendage morphogenesis	5.69e-08	7.54e-06	1.48 (8205,243,2799,123)
GO:0040003	chitin-based cuticle development	5.96e-08	7.71e-06	1.91 (8205,72,2799,47)
GO:0006928	cellular component movement	8.6e-08	1.09e-05	1.33 (8205,470,2799,214)
GO:0008045	motor neuron axon guidance	1.13e-07	1.4e-05	2.05 (8205,53,2799,37)
GO:0035114	imaginal disc-derived appendage morphogenesis	1.3e-07	1.57e-05	1.47 (8205,241,2799,121)
GO:0042335	cuticle development	3.32e-07	3.92e-05	1.82 (8205,79,2799,49)
GO:0035120	post-embryonic appendage morphogenesis	5.55e-07	6.41e-05	1.45 (8205,234,2799,116)
GO:0007157	heterophilic cell-cell adhesion	6.15e-07	6.96e-05	2.53 (8205,22,2799,19)
GO:0048859	formation of anatomical boundary	7.69e-07	8.52e-05	2.32 (8205,29,2799,23)
GO:0050890	cognition	8.25e-07	8.97e-05	1.64 (8205,118,2799,66)
GO:0007611	learning or memory	8.25e-07	8.8e-05	1.64 (8205,118,2799,66)
GO:0007605	sensory perception of sound	9.35e-07	9.77e-05	2.04 (8205,46,2799,32)
GO:0009190	cyclic nucleotide biosynthetic process	1.05e-06	0.000108	2.75 (8205,16,2799,15)
GO:0048731	system development	1.34e-06	0.000135	1.40 (8205,274,2799,131)
GO:0009887	organ morphogenesis	1.59e-06	0.000157	1.45 (8205,216,2799,107)
GO:0007156	homophilic cell adhesion	2.23e-06	0.000216	2.25 (8205,30,2799,23)
GO:0009719	response to endogenous stimulus	2.29e-06	0.000218	1.62 (8205,116,2799,64)
GO:0070588	calcium ion transmembrane transport	2.45e-06	0.000229	2.93 (8205,12,2799,12)
GO:0048513	organ development	2.72e-06	0.000251	1.27 (8205,522,2799,227)
GO:0003013	circulatory system process	2.9e-06	0.000262	2.74 (8205,15,2799,14)
GO:0003015	heart process	2.9e-06	0.000258	2.74 (8205,15,2799,14)
GO:0042330	taxis	3.42e-06	0.000299	1.75 (8205,77,2799,46)
GO:0051606	detection of stimulus	3.7e-06	0.000319	1.76 (8205,75,2799,45)
GO:0010160	formation of organ boundary	3.98e-06	0.000338	2.49 (8205,20,2799,17)
GO:0009187	cyclic nucleotide metabolic process	3.98e-06	0.000332	2.49 (8205,20,2799,17)
GO:0007635	chemosensory behavior	4.22e-06	0.000347	1.67 (8205,95,2799,54)
GO:0006816	calcium ion transport	5.07e-06	0.000411	2.22 (8205,29,2799,22)
GO:0040011	locomotion	5.37e-06	0.000429	1.35 (8205,315,2799,145)
GO:0050954	sensory perception of mechanical stimulus	6.65e-06	0.000524	1.85 (8205,57,2799,36)
GO:0007507	heart development	6.65e-06	0.000517	1.85 (8205,57,2799,36)
GO:0006820	anion transport	7.16e-06	0.000548	1.65 (8205,94,2799,53)
GO:0030534	adult behavior	7.38e-06	0.000557	1.56 (8205,126,2799,67)
GO:0030537	larval behavior	7.48e-06	0.000557	2.06 (8205,37,2799,26)
GO:0043052	thermotaxis	7.97e-06	0.000585	2.72 (8205,14,2799,13)
GO:0007274	neuromuscular synaptic transmission	8.01e-06	0.00058	1.95 (8205,45,2799,30)
GO:0042048	olfactory behavior	8.74e-06	0.000625	1.66 (8205,90,2799,51)
GO:0051239	regulation of multicellular organismal process	9.67e-06	0.000683	1.27 (8205,467,2799,203)
GO:0007424	open tracheal system development	1.06e-05	0.00074	1.61 (8205,104,2799,57)
GO:0060541	respiratory system development	1.56e-05	0.00107	1.59 (8205,105,2799,57)
GO:1900073	regulation of neuromuscular synaptic transmission	1.58e-05	0.00108	2.56 (8205,16,2799,14)
GO:0022612	gland morphogenesis	1.76e-05	0.00118	1.77 (8205,63,2799,38)
GO:0007435	salivary gland morphogenesis	1.76e-05	0.00117	1.77 (8205,63,2799,38)
GO:0044700	single organism signaling	2.27e-05	0.00148	1.34 (8205,289,2799,132)
GO:0023052	signaling	2.27e-05	0.00147	1.34 (8205,289,2799,132)
GO:0007525	somatic muscle development	2.9e-05	0.00185	1.87 (8205,47,2799,30)
GO:0070838	divalent metal ion transport	3e-05	0.0019	2.08 (8205,31,2799,22)
GO:0072511	divalent inorganic cation transport	3e-05	0.00188	2.08 (8205,31,2799,22)
GO:0007449	proximal/distal pattern formation, imaginal disc	3.4e-05	0.0021	2.35 (8205,20,2799,16)
GO:0007267	cell-cell signaling	3.46e-05	0.00211	1.33 (8205,286,2799,130)
GO:0007613	memory	3.75e-05	0.00227	1.65 (8205,80,2799,45)
GO:0003012	muscle system process	4.09e-05	0.00244	2.54 (8205,15,2799,13)
GO:0051588	regulation of neurotransmitter transport	4.09e-05	0.00242	2.54 (8205,15,2799,13)
GO:0046928	regulation of neurotransmitter secretion	4.09e-05	0.00239	2.54 (8205,15,2799,13)
GO:0016339	calcium-dependent cell-cell adhesion	4.25e-05	0.00246	2.27 (8205,22,2799,17)
GO:0009593	detection of chemical stimulus	4.25e-05	0.00243	2.27 (8205,22,2799,17)
GO:0061061	muscle structure development	5.16e-05	0.00292	1.53 (8205,113,2799,59)
GO:0071805	potassium ion transmembrane transport	5.93e-05	0.00333	2.69 (8205,12,2799,11)
GO:0071804	cellular potassium ion transport	5.93e-05	0.00329	2.69 (8205,12,2799,11)
GO:0052652	cyclic purine nucleotide metabolic process	5.93e-05	0.00326	2.69 (8205,12,2799,11)
GO:0060025	regulation of synaptic activity	5.93e-05	0.00323	2.69 (8205,12,2799,11)
GO:0008049	male courtship behavior	6.05e-05	0.00326	1.88 (8205,42,2799,27)
GO:0007427	epithelial cell migration, open tracheal system	6.52e-05	0.00347	2.02 (8205,32,2799,22)
GO:0014070	response to organic cyclic compound	7.78e-05	0.0041	1.64 (8205,75,2799,42)
GO:0007476	imaginal disc-derived wing morphogenesis	8.15e-05	0.00426	1.39 (8205,192,2799,91)
GO:1900371	regulation of purine nucleotide biosynthetic process	0.000105	0.00543	2.51 (8205,14,2799,12)
GO:0030808	regulation of nucleotide biosynthetic process	0.000105	0.00538	2.51 (8205,14,2799,12)
GO:0030802	regulation of cyclic nucleotide biosynthetic process	0.000105	0.00533	2.51 (8205,14,2799,12)
GO:0030799	regulation of cyclic nucleotide metabolic process	0.000105	0.00528	2.51 (8205,14,2799,12)
GO:0031279	regulation of cyclase activity	0.000105	0.00523	2.51 (8205,14,2799,12)
GO:0007432	salivary gland boundary specification	0.000105	0.00518	2.51 (8205,14,2799,12)
GO:0007414	axonal defasciculation	0.000105	0.00513	2.51 (8205,14,2799,12)
GO:1901700	response to oxygen-containing compound	0.00011	0.00534	1.41 (8205,171,2799,82)
GO:0009954	proximal/distal pattern formation	0.000111	0.00535	2.17 (8205,23,2799,17)
GO:0006814	sodium ion transport	0.000128	0.00611	2.06 (8205,27,2799,19)
GO:0035239	tube morphogenesis	0.00013	0.00615	1.62 (8205,74,2799,41)
GO:0007608	sensory perception of smell	0.000132	0.00619	2.02 (8205,29,2799,20)
GO:0048565	digestive tract development	0.000133	0.0062	1.99 (8205,31,2799,21)
GO:0001708	cell fate specification	0.000142	0.00652	1.75 (8205,52,2799,31)
GO:0006836	neurotransmitter transport	0.000144	0.00658	1.52 (8205,102,2799,53)
GO:0007187	G-protein coupled receptor signaling pathway, coupled to cyclic nucleotide second messenger	0.00015	0.00678	2.38 (8205,16,2799,13)
GO:0007188	adenylate cyclase-modulating G-protein coupled receptor signaling pathway	0.00015	0.00672	2.38 (8205,16,2799,13)
GO:0035215	genital disc development	0.00016	0.00715	2.66 (8205,11,2799,10)
GO:0017085	response to insecticide	0.00016	0.00709	2.66 (8205,11,2799,10)
GO:0031427	response to methotrexate	0.00016	0.00703	2.66 (8205,11,2799,10)
GO:0051705	multi-organism behavior	0.000163	0.00709	1.48 (8205,119,2799,60)
GO:0060179	male mating behavior	0.000166	0.00717	1.77 (8205,48,2799,29)
GO:0008150	biological_process	0.000169	0.00722	1.02 (8205,7308,2799,2541)
GO:0065007	biological regulation	0.000171	0.00728	1.08 (8205,2746,2799,1010)
GO:0008306	associative learning	0.000174	0.00732	1.69 (8205,59,2799,34)
GO:0007271	synaptic transmission, cholinergic	0.000182	0.00762	2.93 (8205,8,2799,8)
GO:0035277	spiracle morphogenesis, open tracheal system	0.000189	0.00784	2.28 (8205,18,2799,14)
GO:0044706	multi-multicellular organism process	0.000199	0.00818	1.64 (8205,66,2799,37)
GO:0048608	reproductive structure development	0.00021	0.00858	1.71 (8205,55,2799,32)
GO:0033057	multicellular organismal reproductive behavior	0.00022	0.00894	1.65 (8205,64,2799,36)
GO:0044703	multi-organism reproductive process	0.000226	0.0091	1.58 (8205,80,2799,43)
GO:0003002	regionalization	0.000231	0.00922	1.32 (8205,237,2799,107)
GO:0000122	negative regulation of transcription from RNA polymerase II promoter	0.000231	0.00915	1.45 (8205,125,2799,62)
GO:0035159	regulation of tube length, open tracheal system	0.000244	0.00962	2.13 (8205,22,2799,16)
GO:0008344	adult locomotory behavior	0.000244	0.00955	1.65 (8205,62,2799,35)
GO:0030817	regulation of cAMP biosynthetic process	0.000266	0.0103	2.48 (8205,13,2799,11)
GO:0030814	regulation of cAMP metabolic process	0.000266	0.0102	2.48 (8205,13,2799,11)
GO:0045761	regulation of adenylate cyclase activity	0.000266	0.0102	2.48 (8205,13,2799,11)
GO:0007626	locomotory behavior	0.000317	0.012	1.43 (8205,131,2799,64)
GO:0050794	regulation of cellular process	0.000318	0.012	1.08 (8205,2348,2799,868)
GO:0051339	regulation of lyase activity	0.00036	0.0135	2.35 (8205,15,2799,12)
GO:0048634	regulation of muscle organ development	0.00036	0.0134	2.35 (8205,15,2799,12)
GO:0007380	specification of segmental identity, head	0.00036	0.0133	2.35 (8205,15,2799,12)
GO:0019098	reproductive behavior	0.000408	0.015	1.56 (8205,77,2799,41)
GO:0044705	multi-organism reproductive behavior	0.000408	0.0149	1.56 (8205,77,2799,41)
GO:0006936	muscle contraction	0.00043	0.0156	2.64 (8205,10,2799,9)
GO:0030239	myofibril assembly	0.00043	0.0155	2.64 (8205,10,2799,9)
GO:0046189	phenol-containing compound biosynthetic process	0.000437	0.0156	2.24 (8205,17,2799,13)
GO:0035223	leg disc pattern formation	0.000437	0.0155	2.24 (8205,17,2799,13)
GO:0009612	response to mechanical stimulus	0.000437	0.0154	2.24 (8205,17,2799,13)
GO:0007612	learning	0.000495	0.0173	1.60 (8205,66,2799,36)
GO:0016198	axon choice point recognition	0.000517	0.018	1.89 (8205,31,2799,20)
GO:0009065	glutamine family amino acid catabolic process	0.000535	0.0185	2.93 (8205,7,2799,7)
GO:0015698	inorganic anion transport	0.000536	0.0184	1.92 (8205,29,2799,19)
GO:0050793	regulation of developmental process	0.000574	0.0196	1.20 (8205,495,2799,203)
GO:0007154	cell communication	0.000682	0.0232	1.25 (8205,334,2799,142)
GO:0009628	response to abiotic stimulus	0.000724	0.0244	1.27 (8205,282,2799,122)
GO:0007379	segment specification	0.000755	0.0253	1.77 (8205,38,2799,23)
GO:0010927	cellular component assembly involved in morphogenesis	0.000821	0.0274	1.55 (8205,72,2799,38)
GO:0007480	imaginal disc-derived leg morphogenesis	0.000858	0.0284	1.62 (8205,56,2799,31)
GO:0050789	regulation of biological process	0.000858	0.0283	1.07 (8205,2536,2799,928)
GO:0007389	pattern specification process	0.000959	0.0314	1.22 (8205,384,2799,160)
GO:0040040	thermosensory behavior	0.000993	0.0323	2.20 (8205,16,2799,12)
GO:0007479	leg disc proximal/distal pattern formation	0.000993	0.0321	2.20 (8205,16,2799,12)
Function
GO term	Description	P-value	FDR q-value	Enrichment (N, B, n, b)
GO:0004872	receptor activity	2.56e-43	6.22e-40	2.11 (8205,307,2799,221)
GO:0022857	transmembrane transporter activity	1e-35	1.22e-32	1.74 (8205,544,2799,323)
GO:0038023	signaling receptor activity	1.62e-35	1.31e-32	2.13 (8205,242,2799,176)
GO:0022891	substrate-specific transmembrane transporter activity	3.02e-33	1.83e-30	1.78 (8205,457,2799,278)
GO:0015075	ion transmembrane transporter activity	3.34e-33	1.62e-30	1.83 (8205,406,2799,254)
GO:0004871	signal transducer activity	2.25e-32	9.12e-30	1.93 (8205,324,2799,213)
GO:0060089	molecular transducer activity	2.25e-32	7.81e-30	1.93 (8205,324,2799,213)
GO:0005215	transporter activity	6.07e-32	1.84e-29	1.64 (8205,641,2799,358)
GO:0004888	transmembrane signaling receptor activity	4.59e-31	1.24e-28	2.13 (8205,212,2799,154)
GO:0022892	substrate-specific transporter activity	2.42e-29	5.88e-27	1.70 (8205,501,2799,290)
GO:0022838	substrate-specific channel activity	3.43e-28	7.56e-26	2.41 (8205,123,2799,101)
GO:0005216	ion channel activity	2.07e-27	4.19e-25	2.40 (8205,121,2799,99)
GO:0022803	passive transmembrane transporter activity	8.34e-27	1.56e-24	2.34 (8205,129,2799,103)
GO:0015267	channel activity	8.34e-27	1.45e-24	2.34 (8205,129,2799,103)
GO:0022836	gated channel activity	8.78e-27	1.42e-24	2.56 (8205,94,2799,82)
GO:0008324	cation transmembrane transporter activity	1.75e-24	2.66e-22	1.84 (8205,295,2799,185)
GO:0005261	cation channel activity	2.64e-20	3.77e-18	2.53 (8205,73,2799,63)
GO:0001071	nucleic acid binding transcription factor activity	2.51e-19	3.38e-17	1.67 (8205,353,2799,201)
GO:0003700	sequence-specific DNA binding transcription factor activity	2.51e-19	3.2e-17	1.67 (8205,353,2799,201)
GO:0030594	neurotransmitter receptor activity	1.19e-17	1.44e-15	2.70 (8205,50,2799,46)
GO:0046873	metal ion transmembrane transporter activity	1.48e-17	1.71e-15	1.96 (8205,160,2799,107)
GO:0022804	active transmembrane transporter activity	2.03e-17	2.24e-15	1.76 (8205,248,2799,149)
GO:0022890	inorganic cation transmembrane transporter activity	3.28e-17	3.46e-15	1.81 (8205,219,2799,135)
GO:0004930	G-protein coupled receptor activity	1.94e-16	1.96e-14	2.14 (8205,107,2799,78)
GO:0022834	ligand-gated channel activity	4.46e-16	4.33e-14	2.49 (8205,60,2799,51)
GO:0015276	ligand-gated ion channel activity	4.46e-16	4.17e-14	2.49 (8205,60,2799,51)
GO:0015077	monovalent inorganic cation transmembrane transporter activity	7.84e-16	7.05e-14	1.89 (8205,166,2799,107)
GO:0001653	peptide receptor activity	1.77e-15	1.53e-13	2.72 (8205,42,2799,39)
GO:0015291	secondary active transmembrane transporter activity	3.84e-15	3.22e-13	1.96 (8205,136,2799,91)
GO:0008528	G-protein coupled peptide receptor activity	4.85e-15	3.93e-13	2.72 (8205,41,2799,38)
GO:0008188	neuropeptide receptor activity	1.33e-14	1.04e-12	2.71 (8205,40,2799,37)
GO:0043565	sequence-specific DNA binding	4.24e-14	3.22e-12	1.68 (8205,242,2799,139)
GO:0005230	extracellular ligand-gated ion channel activity	1.47e-13	1.08e-11	2.55 (8205,46,2799,40)
GO:0005231	excitatory extracellular ligand-gated ion channel activity	2.45e-13	1.75e-11	2.64 (8205,40,2799,36)
GO:0022843	voltage-gated cation channel activity	1.49e-12	1.03e-10	2.83 (8205,29,2799,28)
GO:0015079	potassium ion transmembrane transporter activity	4.58e-12	3.09e-10	2.61 (8205,37,2799,33)
GO:0022832	voltage-gated channel activity	8.32e-11	5.45e-09	2.59 (8205,34,2799,30)
GO:0005244	voltage-gated ion channel activity	8.32e-11	5.31e-09	2.59 (8205,34,2799,30)
GO:0015081	sodium ion transmembrane transporter activity	2.37e-10	1.47e-08	2.00 (8205,82,2799,56)
GO:0000981	sequence-specific DNA binding RNA polymerase II transcription factor activity	6.21e-10	3.77e-08	1.73 (8205,144,2799,85)
GO:0008509	anion transmembrane transporter activity	7.71e-10	4.56e-08	1.71 (8205,151,2799,88)
GO:0005509	calcium ion binding	2.32e-09	1.34e-07	1.65 (8205,169,2799,95)
GO:0005506	iron ion binding	4.43e-09	2.5e-07	1.75 (8205,122,2799,73)
GO:0005267	potassium channel activity	6.32e-09	3.49e-07	2.69 (8205,24,2799,22)
GO:0003705	RNA polymerase II distal enhancer sequence-specific DNA binding transcription factor activity	5.07e-08	2.74e-06	2.09 (8205,52,2799,37)
GO:0042302	structural constituent of cuticle	5.25e-08	2.77e-06	2.25 (8205,39,2799,30)
GO:0046906	tetrapyrrole binding	8.31e-08	4.29e-06	1.71 (8205,115,2799,67)
GO:0016705	oxidoreductase activity, acting on paired donors, with incorporation or reduction of molecular oxygen	8.53e-08	4.31e-06	1.65 (8205,135,2799,76)
GO:0005234	extracellular-glutamate-gated ion channel activity	9.26e-08	4.58e-06	2.56 (8205,24,2799,21)
GO:0008513	secondary active organic cation transmembrane transporter activity	1.36e-07	6.59e-06	2.77 (8205,18,2799,17)
GO:0020037	heme binding	1.44e-07	6.88e-06	1.70 (8205,114,2799,66)
GO:0008066	glutamate receptor activity	2.35e-07	1.1e-05	2.41 (8205,28,2799,23)
GO:0015370	solute:sodium symporter activity	2.46e-07	1.13e-05	1.99 (8205,56,2799,38)
GO:0005214	structural constituent of chitin-based cuticle	2.71e-07	1.22e-05	2.22 (8205,37,2799,28)
GO:0005249	voltage-gated potassium channel activity	3.78e-07	1.67e-05	2.76 (8205,17,2799,16)
GO:0005342	organic acid transmembrane transporter activity	3.91e-07	1.69e-05	1.85 (8205,73,2799,46)
GO:0015294	solute:cation symporter activity	4.28e-07	1.82e-05	1.87 (8205,69,2799,44)
GO:0038024	cargo receptor activity	5.15e-07	2.16e-05	2.24 (8205,34,2799,26)
GO:0046943	carboxylic acid transmembrane transporter activity	7.33e-07	3.02e-05	1.83 (8205,72,2799,45)
GO:0015293	symporter activity	7.73e-07	3.13e-05	1.84 (8205,70,2799,44)
GO:0008010	structural constituent of chitin-based larval cuticle	9.71e-07	3.86e-05	2.27 (8205,31,2799,24)
GO:0015085	calcium ion transmembrane transporter activity	1.17e-06	4.57e-05	2.22 (8205,33,2799,25)
GO:0015101	organic cation transmembrane transporter activity	1.17e-06	4.5e-05	2.22 (8205,33,2799,25)
GO:0005516	calmodulin binding	1.38e-06	5.23e-05	2.37 (8205,26,2799,21)
GO:0015296	anion:cation symporter activity	1.66e-06	6.2e-05	2.10 (8205,39,2799,28)
GO:0016849	phosphorus-oxygen lyase activity	2.32e-06	8.52e-05	2.61 (8205,18,2799,16)
GO:0008227	G-protein coupled amine receptor activity	2.32e-06	8.39e-05	2.61 (8205,18,2799,16)
GO:0004970	ionotropic glutamate receptor activity	3.3e-06	0.000118	2.35 (8205,25,2799,20)
GO:0043492	ATPase activity, coupled to movement of substances	5.27e-06	0.000186	1.64 (8205,100,2799,56)
GO:0016820	hydrolase activity, acting on acid anhydrides, catalyzing transmembrane movement of substances	5.27e-06	0.000183	1.64 (8205,100,2799,56)
GO:0042626	ATPase activity, coupled to transmembrane movement of substances	5.27e-06	0.00018	1.64 (8205,100,2799,56)
GO:0005262	calcium channel activity	5.86e-06	0.000198	2.40 (8205,22,2799,18)
GO:0015103	inorganic anion transmembrane transporter activity	6.97e-06	0.000232	1.87 (8205,55,2799,35)
GO:0000976	transcription regulatory region sequence-specific DNA binding	7.76e-06	0.000255	1.76 (8205,70,2799,42)
GO:0008514	organic anion transmembrane transporter activity	1.2e-05	0.00039	1.64 (8205,93,2799,52)
GO:0008307	structural constituent of muscle	2.18e-05	0.000696	2.71 (8205,13,2799,12)
GO:0005102	receptor binding	2.23e-05	0.000704	1.48 (8205,153,2799,77)
GO:0004497	monooxygenase activity	3.26e-05	0.00101	1.98 (8205,37,2799,25)
GO:0009975	cyclase activity	3.4e-05	0.00105	2.35 (8205,20,2799,16)
GO:0061134	peptidase regulator activity	3.94e-05	0.0012	1.70 (8205,69,2799,40)
GO:0015171	amino acid transmembrane transporter activity	5.22e-05	0.00156	1.83 (8205,48,2799,30)
GO:0030414	peptidase inhibitor activity	5.65e-05	0.00167	1.73 (8205,61,2799,36)
GO:0004889	acetylcholine-activated cation-selective channel activity	6.2e-05	0.00181	2.93 (8205,9,2799,9)
GO:0005245	voltage-gated calcium channel activity	6.2e-05	0.00179	2.93 (8205,9,2799,9)
GO:0072509	divalent inorganic cation transmembrane transporter activity	6.27e-05	0.00179	1.91 (8205,40,2799,26)
GO:0005326	neurotransmitter transporter activity	0.000111	0.00314	2.17 (8205,23,2799,17)
GO:0044212	transcription regulatory region DNA binding	0.000115	0.0032	1.56 (8205,92,2799,49)
GO:0030228	lipoprotein particle receptor activity	0.00016	0.00442	2.66 (8205,11,2799,10)
GO:0015277	kainate selective glutamate receptor activity	0.00016	0.00437	2.66 (8205,11,2799,10)
GO:0000975	regulatory region DNA binding	0.000163	0.0044	1.54 (8205,93,2799,49)
GO:0001067	regulatory region nucleic acid binding	0.000163	0.00435	1.54 (8205,93,2799,49)
GO:0015399	primary active transmembrane transporter activity	0.000171	0.00451	1.49 (8205,112,2799,57)
GO:0015405	P-P-bond-hydrolysis-driven transmembrane transporter activity	0.000171	0.00446	1.49 (8205,112,2799,57)
GO:0009055	electron carrier activity	0.000171	0.00442	1.49 (8205,112,2799,57)
GO:0004867	serine-type endopeptidase inhibitor activity	0.000206	0.00527	1.81 (8205,42,2799,26)
GO:0008083	growth factor activity	0.000244	0.00618	2.13 (8205,22,2799,16)
GO:0005044	scavenger receptor activity	0.000244	0.00611	2.13 (8205,22,2799,16)
GO:0000982	RNA polymerase II core promoter proximal region sequence-specific DNA binding transcription factor activity	0.000252	0.00624	1.72 (8205,51,2799,30)
GO:0080019	fatty-acyl-CoA reductase (alcohol-forming) activity	0.000266	0.00652	2.48 (8205,13,2799,11)
GO:0061135	endopeptidase regulator activity	0.000271	0.00657	1.66 (8205,60,2799,34)
GO:0004866	endopeptidase inhibitor activity	0.000299	0.0072	1.67 (8205,58,2799,33)
GO:0008301	DNA binding, bending	0.00036	0.00858	2.35 (8205,15,2799,12)
GO:0004016	adenylate cyclase activity	0.000535	0.0126	2.93 (8205,7,2799,7)
GO:0016917	GABA receptor activity	0.000535	0.0125	2.93 (8205,7,2799,7)
GO:0005217	intracellular ligand-gated ion channel activity	0.000535	0.0124	2.93 (8205,7,2799,7)
GO:0019199	transmembrane receptor protein kinase activity	0.000554	0.0127	1.99 (8205,25,2799,17)
GO:0005416	cation:amino acid symporter activity	0.000666	0.0151	2.44 (8205,12,2799,10)
Component
GO term	Description	P-value	FDR q-value	Enrichment (N, B, n, b)
GO:0016021	integral component of membrane	3.55e-46	3.23e-43	1.67 (8205,823,2799,470)
GO:0044459	plasma membrane part	1.13e-39	5.13e-37	1.92 (8205,399,2799,262)
GO:0044425	membrane part	1.13e-39	3.44e-37	1.48 (8205,1282,2799,647)
GO:0005887	integral component of plasma membrane	2.53e-23	5.76e-21	2.15 (8205,153,2799,112)
GO:0005886	plasma membrane	7.98e-21	1.46e-18	1.67 (8205,381,2799,217)
GO:0034702	ion channel complex	2.57e-17	3.9e-15	2.61 (8205,55,2799,49)
GO:0016020	membrane	2.95e-17	3.84e-15	1.39 (8205,857,2799,405)
GO:1902495	transmembrane transporter complex	3.57e-17	4.07e-15	2.16 (8205,107,2799,79)
GO:0031012	extracellular matrix	9.16e-12	9.29e-10	2.12 (8205,76,2799,55)
GO:0034703	cation channel complex	4.15e-11	3.78e-09	2.73 (8205,29,2799,27)
GO:0005576	extracellular region	1.09e-09	9.01e-08	1.47 (8205,328,2799,164)
GO:0044421	extracellular region part	2.32e-09	1.77e-07	1.51 (8205,266,2799,137)
GO:0042995	cell projection	5.83e-09	4.09e-07	1.70 (8205,140,2799,81)
GO:0043235	receptor complex	4.21e-08	2.74e-06	2.30 (8205,37,2799,29)
GO:0097060	synaptic membrane	7.64e-08	4.64e-06	2.33 (8205,34,2799,27)
GO:0097458	neuron part	9.54e-07	5.44e-05	1.55 (8205,155,2799,82)
GO:0044456	synapse part	1.49e-06	8.01e-05	1.61 (8205,124,2799,68)
GO:0005615	extracellular space	2.29e-06	0.000116	1.47 (8205,198,2799,99)
GO:0043005	neuron projection	2.36e-06	0.000113	1.79 (8205,72,2799,44)
GO:0045211	postsynaptic membrane	3.3e-06	0.00015	2.35 (8205,25,2799,20)
GO:0098533	ATPase dependent transmembrane transport complex	1.61e-05	0.0007	1.95 (8205,42,2799,28)
GO:0034705	potassium channel complex	5.93e-05	0.00246	2.69 (8205,12,2799,11)
GO:0008076	voltage-gated potassium channel complex	5.93e-05	0.00235	2.69 (8205,12,2799,11)
GO:0005892	acetylcholine-gated channel complex	6.2e-05	0.00236	2.93 (8205,9,2799,9)
GO:0030425	dendrite	6.59e-05	0.0024	1.98 (8205,34,2799,23)
GO:0044449	contractile fiber part	6.59e-05	0.00231	1.98 (8205,34,2799,23)
GO:0048786	presynaptic active zone	0.00015	0.00506	2.38 (8205,16,2799,13)
GO:0044420	extracellular matrix part	0.000189	0.00616	2.28 (8205,18,2799,14)
GO:0043190	ATP-binding cassette (ABC) transporter complex	0.000233	0.00732	1.85 (8205,38,2799,24)
GO:0030424	axon	0.000444	0.0135	1.70 (8205,50,2799,29)
GO:0030286	dynein complex	0.000492	0.0145	2.16 (8205,19,2799,14)
GO:0009986	cell surface	0.000493	0.0141	1.87 (8205,33,2799,21)
GO:0034704	calcium channel complex	0.000535	0.0148	2.93 (8205,7,2799,7)
GO:0005578	proteinaceous extracellular matrix	0.000536	0.0144	1.92 (8205,29,2799,19)
GO:0044463	cell projection part	0.000643	0.0167	1.52 (8205,83,2799,43)
GO:0005604	basement membrane	0.000666	0.0169	2.44 (8205,12,2799,10)
GO:0005868	cytoplasmic dynein complex	0.000856	0.0211	2.30 (8205,14,2799,11)
GO:0005834	heterotrimeric G-protein complex	0.000993	0.0238	2.20 (8205,16,2799,12)

## Sheet: Increasing-Class
Process
GO term	Description	P-value	FDR q-value	Enrichment (N, B, n, b)
GO:0044260	cellular macromolecule metabolic process	1.89e-62	1.03e-58	1.51 (8205,1705,2778,873)
GO:0043170	macromolecule metabolic process	2.83e-35	7.68e-32	1.33 (8205,2134,2778,958)
GO:0090304	nucleic acid metabolic process	1.62e-34	2.93e-31	1.60 (8205,770,2778,418)
GO:0022402	cell cycle process	1.85e-34	2.52e-31	1.71 (8205,580,2778,335)
GO:0044237	cellular metabolic process	8.3e-33	9.02e-30	1.28 (8205,2543,2778,1099)
GO:0009059	macromolecule biosynthetic process	8.82e-31	7.99e-28	1.77 (8205,440,2778,264)
GO:0034645	cellular macromolecule biosynthetic process	6.22e-27	4.83e-24	1.76 (8205,396,2778,236)
GO:0006139	nucleobase-containing compound metabolic process	7.27e-26	4.94e-23	1.46 (8205,948,2778,468)
GO:0034641	cellular nitrogen compound metabolic process	2.1e-25	1.27e-22	1.43 (8205,1059,2778,511)
GO:0046483	heterocycle metabolic process	1.19e-24	6.46e-22	1.43 (8205,1020,2778,493)
GO:1902589	single-organism organelle organization	2.45e-21	1.21e-18	1.49 (8205,695,2778,351)
GO:0006996	organelle organization	3.6e-21	1.63e-18	1.41 (8205,959,2778,457)
GO:0006725	cellular aromatic compound metabolic process	6.76e-21	2.83e-18	1.38 (8205,1063,2778,497)
GO:0044267	cellular protein metabolic process	6.79e-21	2.64e-18	1.43 (8205,866,2778,419)
GO:0006412	translation	5.55e-20	2.01e-17	1.97 (8205,181,2778,121)
GO:0044238	primary metabolic process	8.66e-20	2.94e-17	1.20 (8205,2746,2778,1114)
GO:0007052	mitotic spindle organization	1.05e-19	3.35e-17	1.94 (8205,190,2778,125)
GO:1901360	organic cyclic compound metabolic process	6.4e-19	1.93e-16	1.35 (8205,1113,2778,509)
GO:0007051	spindle organization	1.44e-18	4.11e-16	1.85 (8205,219,2778,137)
GO:0000226	microtubule cytoskeleton organization	1.88e-18	5.12e-16	1.74 (8205,284,2778,167)
GO:0006807	nitrogen compound metabolic process	2.52e-18	6.52e-16	1.32 (8205,1252,2778,560)
GO:0006974	cellular response to DNA damage stimulus	3.23e-18	7.97e-16	1.82 (8205,231,2778,142)
GO:0006259	DNA metabolic process	1.12e-17	2.64e-15	1.81 (8205,229,2778,140)
GO:0016070	RNA metabolic process	1.46e-17	3.31e-15	1.50 (8205,558,2778,283)
GO:0071704	organic substance metabolic process	1.71e-17	3.72e-15	1.18 (8205,2937,2778,1169)
GO:0044249	cellular biosynthetic process	3.28e-16	6.86e-14	1.40 (8205,759,2778,360)
GO:1901576	organic substance biosynthetic process	5.2e-16	1.05e-13	1.39 (8205,781,2778,368)
GO:0009058	biosynthetic process	4.98e-15	9.67e-13	1.37 (8205,826,2778,382)
GO:0022008	neurogenesis	1.47e-13	2.75e-11	1.45 (8205,516,2778,253)
GO:0007017	microtubule-based process	2.19e-13	3.97e-11	1.52 (8205,389,2778,200)
GO:0051276	chromosome organization	7.41e-13	1.3e-10	1.61 (8205,273,2778,149)
GO:0043933	macromolecular complex subunit organization	1.03e-12	1.74e-10	1.44 (8205,496,2778,242)
GO:0007346	regulation of mitotic cell cycle	1.57e-12	2.59e-10	1.74 (8205,185,2778,109)
GO:0016071	mRNA metabolic process	2.07e-12	3.31e-10	1.62 (8205,255,2778,140)
GO:0071822	protein complex subunit organization	3.49e-12	5.42e-10	1.46 (8205,444,2778,219)
GO:0006396	RNA processing	4.44e-12	6.71e-10	1.53 (8205,334,2778,173)
GO:0006397	mRNA processing	4.72e-12	6.93e-10	1.64 (8205,232,2778,129)
GO:0010564	regulation of cell cycle process	1.27e-11	1.81e-09	1.73 (8205,174,2778,102)
GO:0051726	regulation of cell cycle	1.64e-11	2.29e-09	1.56 (8205,286,2778,151)
GO:0000377	RNA splicing, via transesterification reactions with bulged adenosine as nucleophile	1.86e-11	2.52e-09	1.72 (8205,177,2778,103)
GO:0000398	mRNA splicing, via spliceosome	1.86e-11	2.46e-09	1.72 (8205,177,2778,103)
GO:0008380	RNA splicing	2e-11	2.59e-09	1.70 (8205,186,2778,107)
GO:0000075	cell cycle checkpoint	2.13e-11	2.69e-09	1.98 (8205,97,2778,65)
GO:1901990	regulation of mitotic cell cycle phase transition	2.58e-11	3.18e-09	1.85 (8205,126,2778,79)
GO:1901987	regulation of cell cycle phase transition	2.58e-11	3.11e-09	1.85 (8205,126,2778,79)
GO:0000375	RNA splicing, via transesterification reactions	2.69e-11	3.17e-09	1.71 (8205,180,2778,104)
GO:0019538	protein metabolic process	6.54e-11	7.56e-09	1.23 (8205,1323,2778,551)
GO:0030154	cell differentiation	1.22e-10	1.39e-08	1.35 (8205,639,2778,291)
GO:1901991	negative regulation of mitotic cell cycle phase transition	1.64e-10	1.82e-08	1.93 (8205,98,2778,64)
GO:1901988	negative regulation of cell cycle phase transition	1.64e-10	1.78e-08	1.93 (8205,98,2778,64)
GO:0033554	cellular response to stress	2.16e-10	2.3e-08	1.46 (8205,361,2778,179)
GO:0010948	negative regulation of cell cycle process	2.9e-10	3.03e-08	1.89 (8205,103,2778,66)
GO:0007093	mitotic cell cycle checkpoint	7.11e-10	7.3e-08	1.97 (8205,84,2778,56)
GO:0009987	cellular process	1.07e-09	1.08e-07	1.08 (8205,4852,2778,1769)
GO:0007010	cytoskeleton organization	2.49e-09	2.47e-07	1.40 (8205,427,2778,202)
GO:0006260	DNA replication	2.52e-09	2.45e-07	2.08 (8205,64,2778,45)
GO:0007067	mitosis	3.85e-09	3.67e-07	1.85 (8205,99,2778,62)
GO:0007059	chromosome segregation	4.5e-09	4.21e-07	1.87 (8205,93,2778,59)
GO:0000077	DNA damage checkpoint	5.79e-09	5.34e-07	1.96 (8205,77,2778,51)
GO:0000280	nuclear division	5.99e-09	5.42e-07	1.82 (8205,104,2778,64)
GO:0048285	organelle fission	8.89e-09	7.92e-07	1.79 (8205,109,2778,66)
GO:0031570	DNA integrity checkpoint	1.1e-08	9.61e-07	1.92 (8205,80,2778,52)
GO:0044773	mitotic DNA damage checkpoint	4.77e-08	4.11e-06	1.95 (8205,68,2778,45)
GO:0008152	metabolic process	5.02e-08	4.26e-06	1.10 (8205,3472,2778,1289)
GO:0071840	cellular component organization or biogenesis	6.76e-08	5.65e-06	1.17 (8205,1618,2778,639)
GO:0016043	cellular component organization	8.86e-08	7.3e-06	1.17 (8205,1587,2778,627)
GO:0044774	mitotic DNA integrity checkpoint	9.23e-08	7.49e-06	1.93 (8205,69,2778,45)
GO:0007095	mitotic G2 DNA damage checkpoint	9.63e-08	7.7e-06	1.95 (8205,65,2778,43)
GO:0043543	protein acylation	1.62e-07	1.28e-05	2.12 (8205,46,2778,33)
GO:0016482	cytoplasmic transport	1.64e-07	1.27e-05	1.55 (8205,179,2778,94)
GO:0044818	mitotic G2/M transition checkpoint	1.86e-07	1.43e-05	1.92 (8205,66,2778,43)
GO:0031572	G2 DNA damage checkpoint	1.86e-07	1.41e-05	1.92 (8205,66,2778,43)
GO:0043161	proteasome-mediated ubiquitin-dependent protein catabolic process	1.94e-07	1.45e-05	2.02 (8205,54,2778,37)
GO:0010498	proteasomal protein catabolic process	1.97e-07	1.45e-05	2.00 (8205,56,2778,38)
GO:0007126	meiosis	1.97e-07	1.43e-05	1.97 (8205,60,2778,40)
GO:0006281	DNA repair	1.99e-07	1.43e-05	1.74 (8205,100,2778,59)
GO:0006367	transcription initiation from RNA polymerase II promoter	4e-07	2.83e-05	1.99 (8205,55,2778,37)
GO:0046907	intracellular transport	4.07e-07	2.84e-05	1.37 (8205,361,2778,167)
GO:0030163	protein catabolic process	6.43e-07	4.42e-05	1.87 (8205,68,2778,43)
GO:0044265	cellular macromolecule catabolic process	7.52e-07	5.11e-05	1.55 (8205,160,2778,84)
GO:0006352	DNA-templated transcription, initiation	7.8e-07	5.23e-05	1.94 (8205,58,2778,38)
GO:0043632	modification-dependent macromolecule catabolic process	8.33e-07	5.52e-05	1.66 (8205,112,2778,63)
GO:0019941	modification-dependent protein catabolic process	8.33e-07	5.46e-05	1.66 (8205,112,2778,63)
GO:0051649	establishment of localization in cell	9.27e-07	6e-05	1.29 (8205,509,2778,223)
GO:0006325	chromatin organization	1.16e-06	7.43e-05	1.53 (8205,166,2778,86)
GO:0051603	proteolysis involved in cellular protein catabolic process	1.27e-06	8.01e-05	1.65 (8205,113,2778,63)
GO:0032774	RNA biosynthetic process	1.52e-06	9.52e-05	1.56 (8205,148,2778,78)
GO:0006511	ubiquitin-dependent protein catabolic process	1.57e-06	9.69e-05	1.65 (8205,109,2778,61)
GO:0007049	cell cycle	4.93e-06	0.000301	1.63 (8205,105,2778,58)
GO:0045184	establishment of protein localization	8.16e-06	0.000493	1.39 (8205,251,2778,118)
GO:0051052	regulation of DNA metabolic process	1.22e-05	0.000729	2.12 (8205,32,2778,23)
GO:0015031	protein transport	1.31e-05	0.000771	1.39 (8205,243,2778,114)
GO:0009057	macromolecule catabolic process	1.55e-05	0.000903	1.42 (8205,199,2778,96)
GO:0007127	meiosis I	2e-05	0.00116	2.73 (8205,13,2778,12)
GO:0006464	cellular protein modification process	2.11e-05	0.00121	1.24 (8205,576,2778,241)
GO:0036211	protein modification process	2.11e-05	0.00119	1.24 (8205,576,2778,241)
GO:0006457	protein folding	2.2e-05	0.00123	1.65 (8205,86,2778,48)
GO:0051303	establishment of chromosome localization	2.25e-05	0.00125	2.46 (8205,18,2778,15)
GO:0043412	macromolecule modification	2.27e-05	0.00125	1.23 (8205,614,2778,255)
GO:0006310	DNA recombination	2.46e-05	0.00134	1.89 (8205,47,2778,30)
GO:0006261	DNA-dependent DNA replication	2.74e-05	0.00147	2.06 (8205,33,2778,23)
GO:0034654	nucleobase-containing compound biosynthetic process	3.53e-05	0.00188	1.36 (8205,255,2778,117)
GO:0007131	reciprocal meiotic recombination	3.81e-05	0.00201	2.28 (8205,22,2778,17)
GO:0035825	reciprocal DNA recombination	3.81e-05	0.00199	2.28 (8205,22,2778,17)
GO:1902582	single-organism intracellular transport	4.13e-05	0.00214	1.33 (8205,294,2778,132)
GO:0051297	centrosome organization	4.99e-05	0.00256	1.53 (8205,116,2778,60)
GO:0016568	chromatin modification	5.43e-05	0.00276	1.51 (8205,121,2778,62)
GO:0006270	DNA replication initiation	5.48e-05	0.00276	2.71 (8205,12,2778,11)
GO:0006473	protein acetylation	5.72e-05	0.00285	2.03 (8205,32,2778,22)
GO:0018193	peptidyl-amino acid modification	6.9e-05	0.00341	1.62 (8205,82,2778,45)
GO:0031023	microtubule organizing center organization	8.39e-05	0.00411	1.50 (8205,120,2778,61)
GO:0051231	spindle elongation	8.63e-05	0.00419	1.63 (8205,78,2778,43)
GO:0007088	regulation of mitosis	9.2e-05	0.00443	1.73 (8205,58,2778,34)
GO:0051783	regulation of nuclear division	9.2e-05	0.00439	1.73 (8205,58,2778,34)
GO:0018130	heterocycle biosynthetic process	9.35e-05	0.00442	1.30 (8205,319,2778,140)
GO:0018205	peptidyl-lysine modification	0.000101	0.00472	1.87 (8205,41,2778,26)
GO:0031647	regulation of protein stability	0.000101	0.00468	1.87 (8205,41,2778,26)
GO:0000819	sister chromatid segregation	0.000109	0.005	2.13 (8205,25,2778,18)
GO:0022403	cell cycle phase	0.000109	0.00496	2.13 (8205,25,2778,18)
GO:0007143	female meiosis	0.000114	0.00517	2.08 (8205,27,2778,19)
GO:0016573	histone acetylation	0.000117	0.00527	2.04 (8205,29,2778,20)
GO:0018394	peptidyl-lysine acetylation	0.000118	0.00526	2.00 (8205,31,2778,21)
GO:0051302	regulation of cell division	0.00012	0.00531	1.64 (8205,72,2778,40)
GO:0051310	metaphase plate congression	0.000137	0.00601	2.40 (8205,16,2778,13)
GO:0044271	cellular nitrogen compound biosynthetic process	0.000143	0.00622	1.29 (8205,311,2778,136)
GO:0065003	macromolecular complex assembly	0.000147	0.00635	1.36 (8205,211,2778,97)
GO:0016570	histone modification	0.000189	0.00808	1.56 (8205,87,2778,46)
GO:0016569	covalent chromatin modification	0.000189	0.00801	1.56 (8205,87,2778,46)
GO:0051298	centrosome duplication	0.000207	0.00871	1.67 (8205,62,2778,35)
GO:0000070	mitotic sister chromatid segregation	0.000221	0.00924	2.15 (8205,22,2778,16)
GO:0006913	nucleocytoplasmic transport	0.000225	0.00935	1.63 (8205,69,2778,38)
GO:0051169	nuclear transport	0.000225	0.00928	1.63 (8205,69,2778,38)
GO:0042176	regulation of protein catabolic process	0.000234	0.00957	2.09 (8205,24,2778,17)
GO:0007140	male meiosis	0.000234	0.0095	2.09 (8205,24,2778,17)
GO:0000022	mitotic spindle elongation	0.000236	0.00949	1.59 (8205,76,2778,41)
GO:0006475	internal protein amino acid acetylation	0.00024	0.00959	1.97 (8205,30,2778,20)
GO:0018393	internal peptidyl-lysine acetylation	0.00024	0.00952	1.97 (8205,30,2778,20)
GO:0006497	protein lipidation	0.000243	0.00956	2.00 (8205,28,2778,19)
GO:0018345	protein palmitoylation	0.000246	0.00963	2.50 (8205,13,2778,11)
GO:0051053	negative regulation of DNA metabolic process	0.000246	0.00956	2.50 (8205,13,2778,11)
GO:0048869	cellular developmental process	0.000262	0.0101	1.13 (8205,1198,2778,459)
GO:0000278	mitotic cell cycle	0.000374	0.0143	1.53 (8205,89,2778,46)
GO:0034622	cellular macromolecular complex assembly	0.000387	0.0147	1.41 (8205,145,2778,69)
GO:0033043	regulation of organelle organization	0.000412	0.0155	1.35 (8205,193,2778,88)
GO:0065004	protein-DNA complex assembly	0.000462	0.0173	1.91 (8205,31,2778,20)
GO:0006406	mRNA export from nucleus	0.000482	0.0179	2.11 (8205,21,2778,15)
GO:0006405	RNA export from nucleus	0.000502	0.0185	2.01 (8205,25,2778,17)
GO:0051340	regulation of ligase activity	0.000507	0.0186	2.95 (8205,7,2778,7)
GO:0031937	positive regulation of chromatin silencing	0.000507	0.0185	2.95 (8205,7,2778,7)
GO:0019438	aromatic compound biosynthetic process	0.00051	0.0185	1.26 (8205,316,2778,135)
GO:0071824	protein-DNA complex subunit organization	0.000513	0.0185	1.75 (8205,44,2778,26)
GO:0006886	intracellular protein transport	0.000541	0.0193	1.36 (8205,174,2778,80)
GO:0007080	mitotic metaphase plate congression	0.000622	0.0221	2.46 (8205,12,2778,10)
GO:0045786	negative regulation of cell cycle	0.000726	0.0256	1.80 (8205,36,2778,22)
GO:0048193	Golgi vesicle transport	0.000786	0.0276	1.56 (8205,70,2778,37)
GO:0006275	regulation of DNA replication	0.000796	0.0277	2.32 (8205,14,2778,11)
GO:0006338	chromatin remodeling	0.000831	0.0288	1.64 (8205,54,2778,30)
GO:0000910	cytokinesis	0.000841	0.0289	1.51 (8205,82,2778,42)
GO:1902099	regulation of metaphase/anaphase transition of cell cycle	0.000898	0.0307	1.87 (8205,30,2778,19)
GO:0030071	regulation of mitotic metaphase/anaphase transition	0.000898	0.0305	1.87 (8205,30,2778,19)
GO:0045132	meiotic chromosome segregation	0.000915	0.0309	1.72 (8205,43,2778,25)
GO:1902100	negative regulation of metaphase/anaphase transition of cell cycle	0.000919	0.0308	2.22 (8205,16,2778,12)
GO:0045841	negative regulation of mitotic metaphase/anaphase transition	0.000919	0.0307	2.22 (8205,16,2778,12)
GO:0000079	regulation of cyclin-dependent protein serine/threonine kinase activity	0.000919	0.0305	2.22 (8205,16,2778,12)
GO:0051028	mRNA transport	0.000949	0.0313	1.90 (8205,28,2778,18)
Function
GO term	Description	P-value	FDR q-value	Enrichment (N, B, n, b)
GO:0003735	structural constituent of ribosome	1.04e-22	2.52e-19	2.10 (8205,163,2778,116)
GO:0003676	nucleic acid binding	6.27e-10	7.61e-07	1.23 (8205,1238,2778,514)
GO:0003678	DNA helicase activity	4.32e-08	3.5e-05	2.27 (8205,39,2778,30)
GO:0008094	DNA-dependent ATPase activity	3.16e-06	0.00192	2.07 (8205,40,2778,28)
GO:0000988	protein binding transcription factor activity	1.08e-05	0.00523	1.60 (8205,107,2778,58)
GO:0004003	ATP-dependent DNA helicase activity	1.63e-05	0.00659	2.31 (8205,23,2778,18)
GO:0003712	transcription cofactor activity	1.9e-05	0.00658	1.61 (8205,97,2778,53)
GO:0000989	transcription factor binding transcription factor activity	2.22e-05	0.00672	1.59 (8205,102,2778,55)
GO:0001104	RNA polymerase II transcription cofactor activity	2.74e-05	0.0074	1.95 (8205,41,2778,27)
GO:0004298	threonine-type endopeptidase activity	3.74e-05	0.00907	2.56 (8205,15,2778,13)
GO:0043138	3'-5' DNA helicase activity	3.74e-05	0.00824	2.56 (8205,15,2778,13)
GO:0070003	threonine-type peptidase activity	3.74e-05	0.00756	2.56 (8205,15,2778,13)
GO:0004519	endonuclease activity	5.42e-05	0.0101	1.92 (8205,40,2778,26)
GO:0003682	chromatin binding	5.76e-05	0.00998	1.55 (8205,107,2778,56)
GO:0001076	RNA polymerase II transcription factor binding transcription factor activity	8.34e-05	0.0135	1.82 (8205,47,2778,29)
GO:0005198	structural molecule activity	0.000167	0.0253	1.28 (8205,338,2778,146)
GO:0001075	RNA polymerase II core promoter sequence-specific DNA binding transcription factor activity involved in preinitiation complex assembly	0.000172	0.0246	2.30 (8205,18,2778,14)
GO:0005484	SNAP receptor activity	0.000201	0.027	2.22 (8205,20,2778,15)
GO:0004518	nuclease activity	0.00021	0.0268	1.59 (8205,78,2778,42)
GO:0004402	histone acetyltransferase activity	0.000451	0.0547	2.18 (8205,19,2778,14)
GO:0000983	RNA polymerase II core promoter sequence-specific DNA binding transcription factor activity	0.000451	0.0521	2.18 (8205,19,2778,14)
GO:0003755	peptidyl-prolyl cis-trans isomerase activity	0.000498	0.055	2.05 (8205,23,2778,16)
GO:0003723	RNA binding	0.000869	0.0917	1.23 (8205,378,2778,157)
GO:0016859	cis-trans isomerase activity	0.000993	0.1	1.93 (8205,26,2778,17)
GO:0016538	cyclin-dependent protein serine/threonine kinase regulator activity	0.000996	0.0967	2.13 (8205,18,2778,13)
GO:0016409	palmitoyltransferase activity	0.000996	0.093	2.13 (8205,18,2778,13)
Component
GO term	Description	P-value	FDR q-value	Enrichment (N, B, n, b)
GO:0044446	intracellular organelle part	1.65e-72	1.5e-69	1.52 (8205,1870,2778,963)
GO:0044422	organelle part	3.23e-69	1.47e-66	1.50 (8205,1895,2778,965)
GO:0032991	macromolecular complex	2.66e-49	8.08e-47	1.41 (8205,2006,2778,955)
GO:0044424	intracellular part	2.13e-48	4.86e-46	1.24 (8205,3793,2778,1596)
GO:0044428	nuclear part	6.4e-48	1.17e-45	1.71 (8205,779,2778,452)
GO:0030529	ribonucleoprotein complex	1.06e-30	1.61e-28	1.77 (8205,436,2778,262)
GO:0044451	nucleoplasm part	6.14e-23	8e-21	1.86 (8205,267,2778,168)
GO:0044391	ribosomal subunit	8.91e-23	1.02e-20	2.12 (8205,159,2778,114)
GO:0043234	protein complex	2.13e-20	2.16e-18	1.29 (8205,1583,2778,694)
GO:0044464	cell part	2.36e-19	2.15e-17	1.13 (8205,4393,2778,1678)
GO:0044427	chromosomal part	2.38e-18	1.97e-16	1.76 (8205,267,2778,159)
GO:0015934	large ribosomal subunit	5.35e-14	4.07e-12	2.10 (8205,97,2778,69)
GO:0005681	spliceosomal complex	6.16e-12	4.32e-10	1.76 (8205,166,2778,99)
GO:0032993	protein-DNA complex	7.42e-12	4.83e-10	2.41 (8205,49,2778,40)
GO:0000315	organellar large ribosomal subunit	1.25e-11	7.59e-10	2.44 (8205,46,2778,38)
GO:0005762	mitochondrial large ribosomal subunit	1.25e-11	7.11e-10	2.44 (8205,46,2778,38)
GO:0015935	small ribosomal subunit	1.09e-10	5.87e-09	2.15 (8205,66,2778,48)
GO:0071013	catalytic step 2 spliceosome	1.21e-10	6.12e-09	1.87 (8205,114,2778,72)
GO:0071011	precatalytic spliceosome	1.76e-10	8.43e-09	1.78 (8205,138,2778,83)
GO:0000123	histone acetyltransferase complex	5.24e-10	2.39e-08	2.26 (8205,51,2778,39)
GO:1902493	acetyltransferase complex	6.25e-10	2.72e-08	2.23 (8205,53,2778,40)
GO:0031248	protein acetyltransferase complex	6.25e-10	2.59e-08	2.23 (8205,53,2778,40)
GO:0044454	nuclear chromosome part	6.66e-10	2.64e-08	1.93 (8205,92,2778,60)
GO:0044444	cytoplasmic part	1.7e-09	6.45e-08	1.19 (8205,1568,2778,632)
GO:0005634	nucleus	6.02e-09	2.19e-07	1.22 (8205,1167,2778,482)
GO:0000314	organellar small ribosomal subunit	1.31e-08	4.61e-07	2.48 (8205,31,2778,26)
GO:0005763	mitochondrial small ribosomal subunit	1.31e-08	4.44e-07	2.48 (8205,31,2778,26)
GO:1990234	transferase complex	4.08e-08	1.33e-06	1.62 (8205,159,2778,87)
GO:0005840	ribosome	4.3e-08	1.35e-06	1.90 (8205,76,2778,49)
GO:0043229	intracellular organelle	5.88e-08	1.79e-06	1.13 (8205,2312,2778,886)
GO:0043226	organelle	1.74e-07	5.12e-06	1.13 (8205,2346,2778,894)
GO:0044445	cytosolic part	2.1e-07	5.99e-06	1.67 (8205,120,2778,68)
GO:0044430	cytoskeletal part	3.82e-07	1.05e-05	1.31 (8205,486,2778,216)
GO:0070461	SAGA-type complex	5.38e-07	1.44e-05	2.55 (8205,22,2778,19)
GO:0000124	SAGA complex	5.38e-07	1.4e-05	2.55 (8205,22,2778,19)
GO:0044798	nuclear transcription factor complex	8.07e-07	2.04e-05	2.01 (8205,50,2778,34)
GO:0000776	kinetochore	9.95e-07	2.45e-05	2.24 (8205,33,2778,25)
GO:0000775	chromosome, centromeric region	2.89e-06	6.93e-05	2.36 (8205,25,2778,20)
GO:0000785	chromatin	4.93e-06	0.000115	1.63 (8205,105,2778,58)
GO:0005875	microtubule associated complex	6.5e-06	0.000148	1.35 (8205,313,2778,143)
GO:0030532	small nuclear ribonucleoprotein complex	9.75e-06	0.000217	1.83 (8205,58,2778,36)
GO:0043231	intracellular membrane-bounded organelle	4.56e-05	0.000991	1.11 (8205,1886,2778,710)
GO:0000502	proteasome complex	4.96e-05	0.00105	2.16 (8205,26,2778,19)
GO:0022625	cytosolic large ribosomal subunit	7.2e-05	0.00149	1.80 (8205,51,2778,31)
GO:0000228	nuclear chromosome	8.8e-05	0.00178	2.25 (8205,21,2778,16)
GO:0005839	proteasome core complex	9.64e-05	0.00191	2.53 (8205,14,2778,12)
GO:0044432	endoplasmic reticulum part	0.000104	0.00202	1.58 (8205,90,2778,48)
GO:0043227	membrane-bounded organelle	0.000139	0.00264	1.10 (8205,1909,2778,713)
GO:0016272	prefoldin complex	0.000149	0.00278	2.69 (8205,11,2778,10)
GO:0008180	COP9 signalosome	0.000172	0.00313	2.95 (8205,8,2778,8)
GO:0022627	cytosolic small ribosomal subunit	0.000215	0.00385	1.89 (8205,36,2778,23)
GO:0005669	transcription factor TFIID complex	0.000221	0.00388	2.15 (8205,22,2778,16)
GO:0016592	mediator complex	0.00024	0.00413	1.97 (8205,30,2778,20)
GO:0031201	SNARE complex	0.000241	0.00407	2.04 (8205,26,2778,18)
GO:0043228	non-membrane-bounded organelle	0.000393	0.00652	1.18 (8205,675,2778,269)
GO:0043232	intracellular non-membrane-bounded organelle	0.000393	0.0064	1.18 (8205,675,2778,269)
GO:0031090	organelle membrane	0.000441	0.00705	1.39 (8205,153,2778,72)
GO:0005789	endoplasmic reticulum membrane	0.000495	0.00778	1.97 (8205,27,2778,18)
GO:0031262	Ndc80 complex	0.000507	0.00784	2.95 (8205,7,2778,7)
GO:0019773	proteasome core complex, alpha-subunit complex	0.000507	0.00771	2.95 (8205,7,2778,7)
GO:0044429	mitochondrial part	0.000614	0.00918	1.26 (8205,304,2778,130)
GO:0045495	pole plasm	0.000796	0.0117	2.32 (8205,14,2778,11)
GO:0005737	cytoplasm	0.000944	0.0137	1.15 (8205,780,2778,304)
GO:0005667	transcription factor complex	0.000954	0.0136	1.48 (8205,92,2778,46)

## Sheet: U-shape-Class
Process
GO term	Description	P-value	FDR q-value	Enrichment (N, B, n, b)
GO:0019730	antimicrobial humoral response	3.07e-10	7.62e-07	31.86 (701,11,14,7)
GO:0019731	antibacterial humoral response	8.83e-10	1.1e-06	14.60 (701,8,48,8)
GO:0006959	humoral immune response	4.8e-09	3.98e-06	25.04 (701,14,14,7)
GO:0006955	immune response	1.84e-08	1.14e-05	16.69 (701,24,14,8)
GO:0002376	immune system process	8.5e-08	4.23e-05	14.31 (701,28,14,8)
GO:0050830	defense response to Gram-positive bacterium	3.17e-07	0.000132	7.46 (701,8,94,8)
GO:0043207	response to external biotic stimulus	1.71e-06	0.000607	13.48 (701,26,14,7)
GO:0051707	response to other organism	1.71e-06	0.000531	13.48 (701,26,14,7)
GO:0006952	defense response	1.89e-06	0.000523	10.27 (701,39,14,8)
GO:0009607	response to biotic stimulus	2.32e-06	0.000577	12.98 (701,27,14,7)
GO:0051704	multi-organism process	2.96e-06	0.000668	9.77 (701,41,14,8)
GO:0042742	defense response to bacterium	4.94e-06	0.00102	15.81 (701,19,14,6)
GO:0009617	response to bacterium	4.94e-06	0.000945	15.81 (701,19,14,6)
GO:0006022	aminoglycan metabolic process	1.95e-05	0.00345	11.68 (701,12,30,6)
GO:0098542	defense response to other organism	2.68e-05	0.00444	12.52 (701,24,14,6)
GO:0009605	response to external stimulus	5.28e-05	0.0082	8.76 (701,40,14,7)
GO:1901564	organonitrogen compound metabolic process	5.84e-05	0.00854	5.43 (701,43,30,10)
GO:0006030	chitin metabolic process	5.91e-05	0.00816	12.98 (701,9,30,5)
GO:0006040	amino sugar metabolic process	0.000142	0.0186	11.68 (701,10,30,5)
GO:1901071	glucosamine-containing compound metabolic process	0.000142	0.0176	11.68 (701,10,30,5)
GO:1901135	carbohydrate derivative metabolic process	0.000322	0.0381	6.82 (701,24,30,7)
GO:0034754	cellular hormone metabolic process	0.000406	0.0459	7.21 (701,6,81,5)
GO:0010817	regulation of hormone levels	0.000406	0.0439	7.21 (701,6,81,5)
GO:0042445	hormone metabolic process	0.000406	0.0421	7.21 (701,6,81,5)
GO:0044242	cellular lipid catabolic process	0.000489	0.0486	43.81 (701,2,16,2)
GO:0006950	response to stress	0.000705	0.0674	5.07 (701,79,14,8)
Function
GO:0008061	chitin binding	5.91e-05	0.0449	12.98 (701,9,30,5)
GO:0004857	enzyme inhibitor activity	0.000256	0.0974	9.74 (701,4,72,4)
Component
GO term	Description	P-value	FDR q-value	Enrichment (N, B, n, b)
GO:0005576	extracellular region	8.63e-07	0.000343	3.82 (701,30,104,17)
GO:0044421	extracellular region part	0.00035	0.0695	6.77 (701,25,29,7)
GO:0005615	extracellular space	0.000549	0.0727	7.63 (701,19,29,6)
Immune response / antimicrobial humoral response
FBgn0041183	Tep1	thioester containing protein 1
FBgn0043578	PGRP-SB1	cg9681 gene product from transcript cg9681-ra
FBgn0012042	AttA	attacin-a
FBgn0004240	Dpt	diptericin
FBgn0010388	Dro	drosocin
FBgn0041581	AttB	attacin-b
FBgn0034407	DptB	diptericin b
FBgn0004431	LysX	lysozyme x
FBgn0000279	CecC	cecropin c
FBgn0034328	IM23	Immune induced molecule 23
FBgn0038134	wntD	wnt inhibitor of Dorsal
FBgn0038973	Pebp1	Phosphatidylethanolamine-binding protein 1

## Sheet: Bell-shaped-Class
Process
GO term	Description	P-value	FDR q-value	Enrichment (N, B, n, b)
GO:0010927	cellular component assembly involved in morphogenesis	2.28e-13	4.13e-10	56.90 (569,7,10,7)
GO:0007306	eggshell chorion assembly	2.28e-13	2.07e-10	56.90 (569,7,10,7)
GO:0048646	anatomical structure formation involved in morphogenesis	3.83e-10	2.32e-07	21.68 (569,21,10,8)
GO:0003006	developmental process involved in reproduction	8.94e-10	4.06e-07	19.79 (569,23,10,8)
GO:0044702	single organism reproductive process	7.18e-09	2.61e-06	16.26 (569,28,10,8)
GO:0007275	multicellular organismal development	9.78e-09	2.96e-06	91.04 (569,5,5,4)
GO:0022414	reproductive process	2.68e-08	6.96e-06	14.23 (569,32,10,8)
GO:0022412	cellular process involved in reproduction in multicellular organism	3.85e-08	8.74e-06	18.97 (569,21,10,7)
GO:0048610	cellular process involved in reproduction	3.85e-08	7.77e-06	18.97 (569,21,10,7)
GO:0044767	single-organism developmental process	1.14e-05	0.00207	3.83 (569,99,21,14)
GO:0032502	developmental process	1.68e-05	0.00278	4.18 (569,102,16,12)
GO:0030703	eggshell formation	1.97e-05	0.00298	8.71 (569,7,56,6)
GO:0007304	chorion-containing eggshell formation	1.97e-05	0.00275	8.71 (569,7,56,6)
GO:0010038	response to metal ion	0.000119	0.0155	13.79 (569,5,33,4)
GO:0010035	response to inorganic substance	0.00051	0.0618	11.49 (569,6,33,4)
Function
GO term	Description	P-value	FDR q-value	Enrichment (N, B, n, b)
GO:0005213	structural constituent of chorion	2.28e-13	1.56e-10	56.90 (569,7,10,7)
GO:0005198	structural molecule activity	3.67e-07	0.000126	14.75 (569,27,10,7)
Component
GO term	Description	P-value	FDR q-value	Enrichment (N, B, n, b)
GO:0030312	external encapsulating structure	4.71e-12	1.2e-09	15.21 (569,11,34,10)
GO:0042600	chorion	4.71e-12	5.99e-10	15.21 (569,11,34,10)
eggshell chorion assembly genes
FBgn0041252	Femcoat - cg15573 gene product from transcript cg15573-rb
FBgn0000358	Cp19 - chorion protein 19
FBgn0000359	Cp36 - chorion protein 36
FBgn0000356	Cp16 - chorion protein 16
FBgn0000360	Cp38 - chorion protein 38
FBgn0000357	Cp18 - chorion protein 18
FBgn0000355	Cp15 - chorion protein 15
FBgn0032311	CG12517 - cg12517 gene product from transcript cg12517-ra
FBgn0014466	Cp7Fc - chorion protein c at 7f
FBgn0014464	Cp7Fa - chorion protein a at 7f
FBgn0032127	CG13114 - cg13114 gene product from transcript cg13114-rb, ovary high expressed
FBgn0035328	ovary high expressed
FBgn0263038	ovary high expressed, viable; lethal; fertile
FBgn0041709	ovary high expressed, visible; viable; male fertile; female sterile,chorion; trichogen cell
FBgn0031111	eye and ovary high expressed
FBgn0035697	ovary high expressed
FBgn0032523	ovary high expressed

## Sheet: non-plastic genes
Process
GO term	Description	P-value	FDR q-value	Enrichment (N, B, n, b)
GO:0044260	cellular macromolecule metabolic process	2.3e-07	0.00127	1.25 (8206,1702,1356,352)
GO:0043170	macromolecule metabolic process	3.37e-06	0.00927	1.19 (8206,2131,1356,420)
GO:0019538	protein metabolic process	2.3e-05	0.0422	1.24 (8206,1325,1356,271)
GO:0008152	metabolic process	2.52e-05	0.0346	1.12 (8206,3473,1356,642)
GO:0044267	cellular protein metabolic process	2.86e-05	0.0315	1.30 (8206,869,1356,187)
GO:0034660	ncRNA metabolic process	3.68e-05	0.0337	1.86 (8206,130,1356,40)
GO:0043412	macromolecule modification	9.83e-05	0.0772	1.34 (8206,619,1356,137)
GO:0015031	protein transport	0.000119	0.0817	1.56 (8206,244,1356,63)
GO:0006399	tRNA metabolic process	0.000163	0.0997	2.07 (8206,73,1356,25)
GO:0006886	intracellular protein transport	0.000164	0.0903	1.66 (8206,175,1356,48)
GO:0044237	cellular metabolic process	0.000188	0.0939	1.13 (8206,2540,1356,476)
GO:0071704	organic substance metabolic process	0.000238	0.109	1.12 (8206,2934,1356,542)
GO:0006418	tRNA aminoacylation for protein translation	0.000238	0.101	2.48 (8206,39,1356,16)
GO:0043039	tRNA aminoacylation	0.000238	0.0934	2.48 (8206,39,1356,16)
GO:0045184	establishment of protein localization	0.000314	0.115	1.51 (8206,252,1356,63)
GO:0043038	amino acid activation	0.000336	0.116	2.42 (8206,40,1356,16)
GO:0006464	cellular protein modification process	0.000397	0.128	1.32 (8206,579,1356,126)
GO:0036211	protein modification process	0.000397	0.121	1.32 (8206,579,1356,126)
GO:1902589	single-organism organelle organization	0.000478	0.138	1.28 (8206,705,1356,149)
GO:0006468	protein phosphorylation	0.000509	0.14	1.54 (8206,212,1356,54)
GO:0006479	protein methylation	0.000641	0.168	2.31 (8206,42,1356,16)
GO:0008213	protein alkylation	0.000641	0.16	2.31 (8206,42,1356,16)
GO:0051125	regulation of actin nucleation	0.000743	0.178	6.05 (8206,4,1356,4)
GO:0016571	histone methylation	0.000785	0.18	2.42 (8206,35,1356,14)
GO:0043933	macromolecular complex subunit organization	0.000868	0.191	1.32 (8206,494,1356,108)
GO:0044238	primary metabolic process	0.000922	0.195	1.11 (8206,2746,1356,504)
GO:0051707	response to other organism	0.000923	0.188	1.51 (8206,217,1356,54)
GO:0071840	cellular component organization or biogenesis	0.000963	0.189	1.16 (8206,1647,1356,315)
Function
GO term	Description	P-value	FDR q-value	Enrichment (N, B, n, b)
GO:0030554	adenyl nucleotide binding	1.14e-06	0.00277	1.46 (8206,565,1356,136)
GO:1901265	nucleoside phosphate binding	1.93e-06	0.00235	1.33 (8206,951,1356,209)
GO:0000166	nucleotide binding	1.93e-06	0.00157	1.33 (8206,951,1356,209)
GO:0005524	ATP binding	2.16e-06	0.00131	1.45 (8206,556,1356,133)
GO:0032559	adenyl ribonucleotide binding	2.4e-06	0.00116	1.45 (8206,557,1356,133)
GO:0032553	ribonucleotide binding	2.4e-06	0.000973	1.39 (8206,706,1356,162)
GO:0017076	purine nucleotide binding	2.87e-06	0.000998	1.38 (8206,708,1356,162)
GO:0003824	catalytic activity	3.29e-06	0.001	1.14 (8206,3208,1356,605)
GO:0035639	purine ribonucleoside triphosphate binding	3.63e-06	0.00098	1.38 (8206,695,1356,159)
GO:0032555	purine ribonucleotide binding	3.96e-06	0.000964	1.38 (8206,696,1356,159)
GO:0032550	purine ribonucleoside binding	3.96e-06	0.000876	1.38 (8206,696,1356,159)
GO:0001883	purine nucleoside binding	3.96e-06	0.000803	1.38 (8206,696,1356,159)
GO:0001882	nucleoside binding	4.25e-06	0.000795	1.38 (8206,702,1356,160)
GO:0032549	ribonucleoside binding	5.63e-06	0.000979	1.37 (8206,700,1356,159)
GO:0036094	small molecule binding	2.57e-05	0.00416	1.28 (8206,1008,1356,213)
GO:1901363	heterocyclic compound binding	4.09e-05	0.00621	1.17 (8206,2088,1356,404)
GO:0097159	organic cyclic compound binding	4.83e-05	0.00691	1.17 (8206,2103,1356,406)
GO:0004812	aminoacyl-tRNA ligase activity	6.11e-05	0.00826	2.64 (8206,39,1356,17)
GO:0016875	ligase activity, forming carbon-oxygen bonds	6.11e-05	0.00783	2.64 (8206,39,1356,17)
GO:0016876	ligase activity, forming aminoacyl-tRNA and related compounds	6.11e-05	0.00743	2.64 (8206,39,1356,17)
GO:0097367	carbohydrate derivative binding	9.33e-05	0.0108	1.29 (8206,805,1356,172)
GO:0004672	protein kinase activity	9.95e-05	0.011	1.58 (8206,233,1356,61)
GO:0043168	anion binding	0.000167	0.0177	1.26 (8206,906,1356,189)
GO:0016773	phosphotransferase activity, alcohol group as acceptor	0.000292	0.0296	1.48 (8206,286,1356,70)
GO:0004674	protein serine/threonine kinase activity	0.000547	0.0532	1.60 (8206,174,1356,46)
GO:0008170	N-methyltransferase activity	0.000601	0.0562	2.69 (8206,27,1356,12)
GO:0016772	transferase activity, transferring phosphorus-containing groups	0.000615	0.0554	1.36 (8206,437,1356,98)
GO:0043167	ion binding	0.000733	0.0637	1.14 (8206,1957,1356,370)
GO:0004679	AMP-activated protein kinase activity	0.000743	0.0623	6.05 (8206,4,1356,4)
GO:0042054	histone methyltransferase activity	0.000892	0.0723	2.88 (8206,21,1356,10)
GO:0008276	protein methyltransferase activity	0.000896	0.0703	2.59 (8206,28,1356,12)
GO:0005488	binding	0.000898	0.0683	1.08 (8206,3831,1356,686)
Component
GO term	Description	P-value	FDR q-value	Enrichment (N, B, n, b)
GO:0044424	intracellular part	8.31e-05	0.0766	1.10 (8206,3808,1356,693)
GO:0005829	cytosol	0.00016	0.0735	1.78 (8206,129,1356,38)
GO:0044428	nuclear part	0.000362	0.111	1.27 (8206,782,1356,164)
GO:0043226	organelle	0.000369	0.0849	1.13 (8206,2358,1356,442)
GO:0043229	intracellular organelle	0.000383	0.0706	1.14 (8206,2324,1356,436)
GO:0005635	nuclear envelope	0.000554	0.0851	2.49 (8206,34,1356,14)
GO:0005700	polytene chromosome	0.000596	0.0784	1.79 (8206,105,1356,31)
GO:0017119	Golgi transport complex	0.000743	0.0855	6.05 (8206,4,1356,4)
GO:0043228	non-membrane-bounded organelle	0.000778	0.0796	1.27 (8206,680,1356,143)
GO:0043232	intracellular non-membrane-bounded organelle	0.000778	0.0717	1.27 (8206,680,1356,143)

## Sheet: Linear-class
Process
GO term	Description	P-value	FDR q-value	Enrichment (N, B, n, b)
GO:0007603	phototransduction, visible light	0.000387	1	3.07 (8206,7,2673,7)
GO:0007186	G-protein coupled receptor signaling pathway	0.000477	1	1.39 (8206,164,2673,74)
GO:0050909	sensory perception of taste	0.000547	1	2.41 (8206,14,2673,11)
GO:0016079	synaptic vesicle exocytosis	0.000666	0.916	2.15 (8206,20,2673,14)
Function
GO term	Description	P-value	FDR q-value	Enrichment (N, B, n, b)
GO:0004872	receptor activity	7.23e-08	0.000176	1.44 (8206,307,2673,144)
GO:0038023	signaling receptor activity	2.46e-06	0.00299	1.43 (8206,242,2673,113)
GO:0004888	transmembrane signaling receptor activity	2.76e-06	0.00224	1.46 (8206,212,2673,101)
GO:0030594	neurotransmitter receptor activity	4.86e-06	0.00295	1.96 (8206,50,2673,32)
GO:0008188	neuropeptide receptor activity	2.54e-05	0.0123	2.00 (8206,40,2673,26)
GO:0001071	nucleic acid binding transcription factor activity	4.22e-05	0.0171	1.30 (8206,353,2673,150)
GO:0003700	sequence-specific DNA binding transcription factor activity	4.22e-05	0.0147	1.30 (8206,353,2673,150)
GO:0008528	G-protein coupled peptide receptor activity	4.8e-05	0.0146	1.95 (8206,41,2673,26)
GO:0004871	signal transducer activity	6.26e-05	0.0169	1.31 (8206,323,2673,138)
GO:0060089	molecular transducer activity	6.26e-05	0.0152	1.31 (8206,323,2673,138)
GO:0001653	peptide receptor activity	8.71e-05	0.0193	1.90 (8206,42,2673,26)
GO:0022834	ligand-gated channel activity	9.81e-05	0.0199	1.74 (8206,60,2673,34)
GO:0015276	ligand-gated ion channel activity	9.81e-05	0.0184	1.74 (8206,60,2673,34)
GO:0022891	substrate-specific transmembrane transporter activity	0.000136	0.0236	1.25 (8206,456,2673,185)
GO:0004930	G-protein coupled receptor activity	0.000185	0.03	1.52 (8206,107,2673,53)
GO:0022892	substrate-specific transporter activity	0.000307	0.0466	1.22 (8206,501,2673,199)
GO:0022836	gated channel activity	0.000675	0.0966	1.50 (8206,94,2673,46)
GO:0005215	transporter activity	0.000873	0.118	1.18 (8206,640,2673,245)
GO:0043565	sequence-specific DNA binding	0.000966	0.124	1.29 (8206,242,2673,102)
Component
GO term	Description	P-value	FDR q-value	Enrichment (N, B, n, b)
GO:0016021	integral component of membrane	1.33e-05	0.0123	1.21 (8206,815,2673,320)
GO:0005887	integral component of plasma membrane	0.000742	0.342	1.38 (8206,153,2673,69)

## Sheet: Quadratic-class
Process
GO term	Description	P-value	FDR q-value	Enrichment (N, B, n, b)
GO:0043068	positive regulation of programmed cell death	8.61e-05	0.473	1.63 (8206,35,4177,29)
GO:0010942	positive regulation of cell death	0.000343	0.944	1.55 (8206,38,4177,30)
GO:1901576	organic substance biosynthetic process	0.000827	1	1.11 (8206,772,4177,435)
GO:0044249	cellular biosynthetic process	0.000887	1	1.11 (8206,750,4177,423)
Function
No GO Enrichment Found
Component
GO term	Description	P-value	FDR q-value	Enrichment (N, B, n, b)
GO:0098589	membrane region	3.65e-05	0.0336	1.40 (8206,97,4177,69)
GO:0044420	extracellular matrix part	0.000178	0.0818	1.85 (8206,17,4177,16)
GO:0098590	plasma membrane region	0.000204	0.0627	1.42 (8206,69,4177,50)
GO:0044446	intracellular organelle part	0.000648	0.149	1.06 (8206,1873,4177,1015)
GO:0044422	organelle part	0.000779	0.143	1.06 (8206,1898,4177,1027)
